# Supplementary material for: Cell nonautonomous roles of NHR‐49 in promoting longevity and innate immunity
Source: Aging Cell. 2021 Jun 22;20(7):e13413. doi: 10.1111/acel.13413 (PMC8282243; doi:10.1111/acel.13413)
Supplement: Supplementary file 7 — Table S1 [file ACEL-20-e13413-s008.xlsx]

## Sheet: Seq - Info
Sequencing details
															For 100ng/µl conc				Day 2 animals
Sequencing ID		Sample ID	User ID	Date	Time	ng/ul	A260	A280	260/280	260/230	Constant	Cursor Pos.	Cursor abs.	340 raw	Vol of RNA	Vol of Water			Paired-Read 75bp mRNA sequencing
AG1-1	CF1903-BR#1	CF1903#1	Default	2014-11-25	15:07:00	2614.1	65.352	31.281	2.09	1.91	40	230	34.183	1.184	0.382541	9.61746
AG1-2	AGP22-BR#1	AGP22#1	Default	2014-11-25	15:09:00	1276.82	31.921	14.742	2.17	2.29	40	230	13.955	0.315	0.783196	9.2168
AG1-3	CF1903-BR#2	CF1903#2	Default	2014-11-25	15:08:00	961.63	24.041	11.109	2.16	1.97	40	230	12.174	0.241	1.0399	8.9601
AG1-4	AGP22-BR#2	AGP22#2	Default	2014-11-25	15:10:00	580.19	14.505	6.699	2.17	2.3	40	230	6.32	0.235	1.72357	8.27643
AG1-5	CF1903-BR#3	CF1903 #3	Default	2014-11-18	11:41:00	1120.76	28.019	13.026	2.15	2.1	40	230	13.344	0.606	0.892252	9.10775
AG1-6	AGP22-BR#3	AGP22 #3	Default	2014-11-18	11:41:00	419.92	10.498	4.864	2.16	2.39	40	230	4.388	0.039	2.38141	7.61859
AG1-7	CF1903-BR#4	CF1903 #2 17/10	Default	2014-11-17	16:28:00	984.91	24.623	11.317	2.18	2.2	40	230	11.175	0.244	1.01532	8.98468
AG1-8	AGP22-BR#4	AGP22 #1 17/10	Default	2014-11-17	16:29:00	1258.87	31.472	14.569	2.16	1.26	40	230	25.076	0.231	0.794363	9.20564
Samples submitted as total RNA (1 microgram, 10 uL @ 100 ng/ul)
Sequencing Analysis - Data analysed using CLC Genomics workbench
Tab	Dataset #1	Dataset #2	Result												Merge
1	AGP22	CF1903	Total NHR-49 targets in glp-1 animals												2260
1a			Genes downregulated in the absence of nhr-49, thererfore upregulated NHR-49 targets in glp-1 animals												1120
1b			Genes upregulated in the absence of nhr-49, thererfore downregulated NHR-49 targets in glp-1 animals												1140
Absolute fold change >2
P Value <0.05
FDR <0.05

## Sheet: AGP22vs.CF1903
WB GeneID	Name	Chromosome	Region	Max group mean	Log₂ fold change	Fold change	P-value	FDR p-value	Bonferroni
WBGene00010953	clec-190	IV	complement(15124933..15126121)	82.58	-11.65	-3222.81	0	0	0
WBGene00000708	col-135	IV	complement(15129662..15131786)	24.91	-11.36	-2634	0	0	0
WBGene00001399	fat-7	V	complement(7151356..7153146)	24.91	-10.49	-1436.94	0	0	0
WBGene00010707	cyp-14A3	X	complement(13271877..13274218)	86.05	-10.41	-1358.4	0	0	0
WBGene00004997	spp-12	V	13889869..13890319	371.99	-10.1	-1101.25	0	0	0
WBGene00044998	M199.9	IV	complement(15127491..15127791)	19.63	-9.58	-764.35	2.93e-06	6.04e-05	0.14
WBGene00009221	acs-2	V	15567394..15569889	46.76	-9.14	-564.99	0	0	0
WBGene00010951	M199.2	IV	15108773..15110915	2.29	-9.13	-559.59	7.39e-06	0.000142	0.35
WBGene00004994	spp-9	X	11487788..11488178	352.9	-8.71	-420.09	0	0	0
WBGene00019089	clec-206	V	complement(2000418..2004329)	4.59	-8.52	-367.59	8.28e-13	3.69e-11	3.87e-08
WBGene00000981	dhs-18	V	complement(11045696..11046895)	58.27	-8.29	-312.31	0	0	0
WBGene00001477	fmo-2	IV	10682524..10684385	1.05	-8.08	-270.36	8.68e-05	0.00136	1
WBGene00008629	cpt-5	V	13873172..13875878	63.76	-8.05	-264.96	0	0	0
WBGene00000623	col-46	I	complement(741879..745454)	1.49	-7.86	-232.19	0.000126	0.00192	1
WBGene00012587	Y38E10A.9	II	12608953..12609630	27.65	-7.86	-231.54	0	0	0
WBGene00019178	scl-12	V	3812596..3813437	1.73	-7.54	-186.52	0.000236	0.0034	1
WBGene00009892	scl-11	IV	13051377..13052149	1.73	-7.39	-167.99	0.000457	0.00619	1
WBGene00007963	cyp-25A1	III	3832600..3834589	149.21	-7.14	-141.03	0	0	0
WBGene00017379	F11C7.7	X	17398628..17399353	1.92	-6.97	-125.52	0.000673	0.00877	1
WBGene00011797	T16G1.3	V	complement(12942365..12944329)	0.6	-6.77	-109.08	0.000964	0.01	1
WBGene00007867	C32H11.4	IV	12921288..12923292	86.44	-6.76	-108.37	0	0	0
WBGene00000624	col-47	I	745859..748507	0.67	-6.62	-98.54	0.00138	0.02	1
WBGene00016577	clec-3	II	complement(3017472..3019787)	3.35	-6.56	-94.05	3.33e-16	1.97e-14	1.56e-11
WBGene00000966	dhs-2	I	5354160..5357028	129.12	-6.54	-92.79	0	0	0
WBGene00194821	dmsr-16	V	complement(6807831..6809062)	4.39	-6.53	-92.26	2.22e-16	1.34e-14	1.04e-11
WBGene00050974	Y6G8.9	V	17599978..17600872	7.44	-6.52	-91.83	0	0	0
WBGene00014771	F55G11.3	IV	complement(12970270..12971974)	0.55	-6.51	-91.45	0.00241	0.03	1
WBGene00019016	F57F4.2	V	complement(6386550..6389734)	0.58	-6.47	-88.44	0.00194	0.02	1
WBGene00012631	Y38H6C.19	V	complement(20552300..20553053)	0.72	-6.24	-75.72	0.00329	0.04	1
WBGene00001150	ech-1.1	V	complement(15357696..15360738)	3.18	-6.09	-68.18	0	0	0
WBGene00019599	K09H11.1	V	5747819..5752033	19.65	-5.93	-60.77	0	0	0
WBGene00010399	clec-13	I	12635172..12636542	2.6	-5.78	-54.81	1.16e-13	5.6e-12	5.43e-09
WBGene00011584	clec-15	I	complement(12631185..12632555)	2.5	-5.72	-52.7	2.32e-12	9.96e-11	1.08e-07
WBGene00000551	clx-1	IV	7734647..7736409	0.92	-5.71	-52.29	2.94e-07	7.02e-06	0.01
WBGene00010413	H25K10.4	IV	16226047..16227122	74.66	-5.6	-48.63	0	0	0
WBGene00018708	oac-32	V	complement(1542517..1545791)	19.96	-5.58	-47.89	0	0	0
WBGene00000756	col-183	X	complement(13466637..13467736)	32.97	-5.54	-46.61	0	0	0
WBGene00044514	R09E12.9	V	777571..778235	70.55	-5.48	-44.69	0	0	0
WBGene00003095	lys-6	IV	complement(11626910..11627947)	15.47	-5.43	-43.19	0	0	0
WBGene00016863	C52A10.2	V	complement(5234796..5237169)	8.75	-5.41	-42.64	0	0	0
WBGene00009571	F40D4.12	V	17159874..17162621	0.35	-5.4	-42.17	9.82e-06	0.000184	0.46
WBGene00008905	F17B5.1	I	13184912..13188297	6.03	-5.3	-39.47	0	0	0
WBGene00012492	fbxb-7	V	17377422..17379226	1.67	-5.26	-38.43	6.9e-11	2.55e-09	3.22e-06
WBGene00189932	Y26G10.7	V	complement(17696190..17696848)	2.38	-5.26	-38.41	2.09e-05	0.000369	0.98
WBGene00021337	Y34F4.2	III	1010535..1011374	49.57	-5.16	-35.78	0	0	0
WBGene00000983	dhs-20	V	complement(11602312..11604563)	73.88	-5.15	-35.49	0	0	0
WBGene00001387	far-3	V	complement(12996818..12997524)	1391.41	-5.14	-35.33	0	0	0
WBGene00020182	ugt-53	V	2849352..2852031	89.23	-4.97	-31.26	0	0	0
WBGene00022076	daao-1	IV	2614200..2617192	46.18	-4.95	-30.98	0	0	0
WBGene00007964	cyp-25A2	III	3835221..3837150	100.29	-4.92	-30.18	0	0	0
WBGene00001706	grd-17	V	16990810..16991459	1.65	-4.86	-29.04	1.03e-05	0.000192	0.48
WBGene00009255	ugt-34	V	complement(10654424..10656976)	0.34	-4.85	-28.79	9.73e-05	0.00151	1
WBGene00002102	ins-19	II	complement(3126032..3126441)	97.42	-4.81	-28.09	0	0	0
WBGene00008538	sqrd-1	IV	14219900..14224440	18.29	-4.79	-27.75	0	0	0
WBGene00019022	F58A6.1	II	5142343..5144021	22.74	-4.69	-25.81	0	0	0
WBGene00007875	dod-24	IV	complement(12940142..12941368)	44.8	-4.67	-25.53	0	0	0
WBGene00020016	lipl-3	V	complement(521676..524218)	3.29	-4.66	-25.36	0	0	0
WBGene00019565	cyp-35A3	V	4022619..4024473	62.15	-4.58	-23.98	0	0	0
WBGene00077698	lurp-4	V	13092666..13094446	4.56	-4.57	-23.7	0	0	0
WBGene00016999	D1005.5	X	complement(1470998..1472919)	2.42	-4.56	-23.63	2.21e-13	1.04e-11	1.03e-08
WBGene00015399	cyp-35A1	V	complement(7359997..7361773)	1.5	-4.45	-21.81	2.6e-13	1.22e-11	1.21e-08
WBGene00020909	W01A11.1	V	6499224..6502427	841.95	-4.44	-21.7	0	0	0
WBGene00009972	oac-33	V	complement(13778633..13781625)	1.55	-4.43	-21.51	0	0	0
WBGene00005352	srh-135	II	complement(10226005..10227130)	0.67	-4.42	-21.47	6.78e-06	0.000131	0.32
WBGene00044201	H39E23.3	V	14107811..14110151	42.24	-4.42	-21.35	1.11e-16	6.77e-15	5.19e-12
WBGene00018885	drd-5	X	complement(8344700..8346359)	72.13	-4.41	-21.32	0	0	0
WBGene00019415	K05F6.4	II	1543482..1545411	1.17	-4.37	-20.73	3.66e-10	1.25e-08	1.71e-05
WBGene00235310	R02D1.2	V	complement(4320460..4322076)	15.59	-4.36	-20.55	0	0	0
WBGene00000782	cpr-2	V	complement(16532989..16534110)	2.18	-4.36	-20.5	4.47e-13	2.05e-11	2.09e-08
WBGene00012970	Y48A6B.9	III	11033172..11036080	16.16	-4.34	-20.23	0	0	0
WBGene00001752	gst-4	IV	10142162..10143101	205.62	-4.34	-20.23	0	0	0
WBGene00018406	F44A2.7	V	9321503..9322905	13.51	-4.32	-19.97	0	0	0
WBGene00014047	clec-61	II	complement(10488728..10490514)	12.48	-4.29	-19.57	0	0	0
WBGene00001500	ftn-1	V	complement(7545974..7548012)	279.47	-4.19	-18.27	0	0	0
WBGene00009425	scl-16	V	13721249..13722196	2.19	-4.14	-17.57	9.28e-10	3.02e-08	4.34e-05
WBGene00023425	try-9	II	4368490..4369692	4	-4.09	-17.02	0	0	0
WBGene00019404	K05B2.4	X	complement(4919020..4920988)	5.69	-4.08	-16.95	0	0	0
WBGene00019070	F58H7.5	IV	919990..920808	1.19	-4.06	-16.73	3.65e-08	9.77e-07	0.00171
WBGene00020741	dlhd-1	II	complement(1169544..1172109)	22.98	-4.04	-16.41	0	0	0
WBGene00022730	ZK402.3	X	1402217..1402860	22.67	-4.02	-16.19	0	0	0
WBGene00015355	C02F12.5	X	complement(3670373..3672058)	125.8	-3.99	-15.86	0	0	0
WBGene00016993	CD4.8	V	complement(5599153..5601329)	1.26	-3.99	-15.84	2.68e-13	1.25e-11	1.25e-08
WBGene00020946	W02D7.11	V	complement(8302887..8304469)	1.14	-3.95	-15.48	0.00355	0.04	1
WBGene00014697	cyp-25A3	III	complement(3837541..3839477)	18.27	-3.95	-15.45	0	0	0
WBGene00019311	K02E7.6	II	1057183..1059280	1.28	-3.94	-15.37	4.02e-14	2.02e-12	1.88e-09
WBGene00020584	T19D12.10	II	complement(6655096..6658866)	0.19	-3.94	-15.34	0.00187	0.02	1
WBGene00001711	grl-2	V	12944861..12946853	0.59	-3.92	-15.13	2.31e-07	5.6e-06	0.01
WBGene00021779	Y51H7C.1	II	1467727..1469674	65.89	-3.91	-15.05	0	0	0
WBGene00014732	F09F3.8	V	13869888..13872529	1.78	-3.9	-14.91	0	0	0
WBGene00017114	E03H12.7	IV	complement(4987757..4988616)	0.82	-3.9	-14.88	0.000125	0.00191	1
WBGene00019208	lips-14	II	complement(1484094..1485951)	97.84	-3.89	-14.83	0	0	0
WBGene00020394	T10B5.8	V	1842045..1844807	87.01	-3.89	-14.82	0	0	0
WBGene00016523	C39B5.5	III	2208270..2211296	29.03	-3.89	-14.81	0	0	0
WBGene00001397	fat-5	V	17725002..17726825	632.7	-3.86	-14.55	0	0	0
WBGene00020191	clec-53	I	complement(3871471..3873416)	12.55	-3.83	-14.27	0	0	0
WBGene00012404	Y6G8.2	V	complement(17594349..17598930)	11.45	-3.81	-14.04	0	0	0
WBGene00016092	cyp-33B1	V	9041330..9043677	0.18	-3.8	-13.96	0.00362	0.04	1
WBGene00019267	H39E20.1	X	complement(1396275..1396821)	2.18	-3.79	-13.87	1.2e-05	0.000221	0.56
WBGene00013246	Y57A10A.1	II	12133535..12147134	0.06	-3.79	-13.85	0.00297	0.03	1
WBGene00017432	F13H6.4	V	complement(6366433..6368533)	0.17	-3.79	-13.79	0.00242	0.03	1
WBGene00014113	hpo-40	V	10212949..10216711	0.1	-3.79	-13.79	0.00213	0.02	1
WBGene00019072	fbxc-8	IV	909415..913167	1.52	-3.77	-13.61	0	0	0
WBGene00010234	ttr-50	IV	complement(11640145..11641015)	0.53	-3.76	-13.57	0.000382	0.00524	1
WBGene00013284	daf-22	II	complement(12423512..12425694)	114.17	-3.75	-13.45	0	0	0
WBGene00017881	asp-13	V	complement(8641491..8643225)	558.58	-3.75	-13.42	0	0	0
WBGene00000712	col-139	V	complement(4652382..4653986)	149.31	-3.74	-13.35	0	0	0
WBGene00015400	cyp-35A2	V	complement(7362316..7364204)	270.04	-3.74	-13.32	0	0	0
WBGene00022099	Y69A2AR.28	IV	complement(2612427..2613063)	7.7	-3.72	-13.17	0	0	0
WBGene00015052	clec-52	IV	complement(8167163..8168774)	189.85	-3.72	-13.16	0	0	0
WBGene00007362	cyp-35C1	V	complement(13896657..13898488)	166.86	-3.71	-13.05	0	0	0
WBGene00000972	dhs-8	II	14498026..14499686	1.24	-3.68	-12.85	1.15e-08	3.26e-07	0.000537
WBGene00016786	cyp-35A4	V	4031627..4033387	10.89	-3.67	-12.73	0	0	0
WBGene00045207	F13E9.14	IV	complement(10891333..10892093)	0.85	-3.67	-12.69	8.32e-06	0.000158	0.39
WBGene00016340	gba-2	II	complement(2182503..2186433)	57.14	-3.66	-12.65	0	0	0
WBGene00004150	pqn-67	V	12924441..12928173	0.82	-3.65	-12.55	3.94e-13	1.82e-11	1.84e-08
WBGene00008592	F08H9.4	V	complement(14463588..14464374)	0.92	-3.65	-12.55	0.000187	0.00274	1
WBGene00020832	T26C12.2	IV	complement(3263851..3265372)	1.43	-3.62	-12.31	9.58e-08	2.44e-06	0.00448
WBGene00016877	C52D10.3	IV	17176477..17189806	56	-3.62	-12.28	0	0	0
WBGene00189956	Y34F4.6	III	1008454..1009913	7.18	-3.61	-12.22	0	0	0
WBGene00018322	F41H10.12	IV	5385320..5386080	0.33	-3.61	-12.21	0.00408	0.04	1
WBGene00021153	Y4C6A.3	IV	complement(5450992..5452426)	0.19	-3.61	-12.21	0.00355	0.04	1
WBGene00008575	scl-24	V	17486431..17487327	3.19	-3.59	-12.07	1.17e-08	3.31e-07	0.000548
WBGene00012189	W02A2.4	IV	13339724..13342333	0.49	-3.58	-11.92	6.4e-07	1.46e-05	0.03
WBGene00007358	lact-6	IV	complement(17429756..17431968)	6.35	-3.57	-11.87	0	0	0
WBGene00015623	C09B8.4	X	complement(6018481..6019936)	54.52	-3.55	-11.73	0	0	0
WBGene00019495	sdz-24	II	658669..659867	23.36	-3.55	-11.7	0	0	0
WBGene00019730	asns-2	X	complement(8748431..8750969)	302.82	-3.54	-11.62	0	0	0
WBGene00020529	T15B7.17	V	6813700..6814961	1.58	-3.54	-11.62	5.95e-09	1.77e-07	0.000278
WBGene00018948	F56C9.3	III	7311297..7313166	0.23	-3.54	-11.6	0.000266	0.00378	1
WBGene00000627	col-50	I	complement(3651230..3652599)	7.02	-3.52	-11.47	3.33e-16	1.97e-14	1.56e-11
WBGene00020520	T15B7.8	V	6821809..6826872	0.09	-3.51	-11.43	0.0048	0.05	1
WBGene00011362	T02B5.1	V	complement(14163250..14166730)	41.58	-3.51	-11.38	0	0	0
WBGene00021181	srz-27	IV	complement(4969840..4971145)	0.57	-3.5	-11.33	4.58e-05	0.000756	1
WBGene00044719	clec-172	IV	complement(1515528..1516627)	3.86	-3.5	-11.3	1.24e-13	5.96e-12	5.8e-09
WBGene00019619	asp-14	X	complement(6444185..6446738)	222.66	-3.49	-11.26	0	0	0
WBGene00017429	F13D11.4	X	complement(5831918..5834855)	63.06	-3.48	-11.17	0	0	0
WBGene00010790	sodh-1	V	11888236..11889650	73.51	-3.48	-11.16	0	0	0
WBGene00007130	B0272.4	X	9428431..9430323	32.22	-3.47	-11.04	0	0	0
WBGene00019060	F58F9.7	IV	complement(6245341..6248524)	71.29	-3.46	-10.99	0	0	0
WBGene00022731	ZK402.5	X	complement(1398824..1400751)	1.24	-3.45	-10.94	2.06e-13	9.73e-12	9.62e-09
WBGene00021183	Y9C9A.16	IV	complement(4973523..4976089)	24.15	-3.45	-10.93	0	0	0
WBGene00015419	srsx-18	V	5922545..5924297	0.82	-3.42	-10.69	1.13e-06	2.5e-05	0.05
WBGene00021200	cyp-31A3	IV	4761060..4762856	0.4	-3.42	-10.67	4.07e-06	8.16e-05	0.19
WBGene00005236	srh-10	V	complement(6065507..6067089)	0.32	-3.41	-10.66	0.000706	0.00914	1
WBGene00022729	ZK402.2	X	1403744..1404117	2.18	-3.4	-10.58	0.000111	0.0017	1
WBGene00077535	F15H9.7	I	12160100..12162091	1.34	-3.4	-10.55	1.2e-08	3.38e-07	0.000561
WBGene00045455	F26G1.11	II	4777157..4777906	0.71	-3.37	-10.33	4.73e-05	0.000778	1
WBGene00005228	srh-2	V	728309..734279	1.11	-3.37	-10.32	3.59e-09	1.1e-07	0.000168
WBGene00009895	scl-2	IV	13057678..13059092	510.98	-3.37	-10.31	0	0	0
WBGene00008519	cyp-13B1	X	complement(13406675..13409644)	0.8	-3.34	-10.16	1.96e-09	6.21e-08	9.18e-05
WBGene00194869	K01A6.8	IV	complement(11737031..11737369)	3.7	-3.34	-10.11	2.45e-09	7.67e-08	0.000114
WBGene00013088	Y51B9A.6	II	complement(9400717..9403187)	0.8	-3.32	-10.01	5.1e-10	1.71e-08	2.38e-05
WBGene00013594	Y87G2A.2	I	13534745..13537137	48.07	-3.3	-9.82	0	0	0
WBGene00017532	ent-5	X	complement(4647523..4649194)	1.61	-3.29	-9.8	1.91e-14	9.88e-13	8.93e-10
WBGene00016083	C25A8.2	IV	7009841..7010744	0.62	-3.28	-9.71	0.000924	0.01	1
WBGene00007479	C09F9.2	II	14705516..14712600	0.55	-3.25	-9.53	7.08e-13	3.16e-11	3.31e-08
WBGene00045188	B0284.5	III	4373179..4375323	2	-3.24	-9.47	1.43e-14	7.5e-13	6.69e-10
WBGene00011938	alh-13	X	12782396..12787154	29.44	-3.22	-9.34	0	0	0
WBGene00006016	srx-125	V	13367252..13369990	1.39	-3.22	-9.33	1.74e-10	6.15e-09	8.15e-06
WBGene00013074	hmit-1.2	V	18524760..18529156	16.34	-3.22	-9.31	0	0	0
WBGene00013389	Y62H9A.1	X	11875654..11877351	0.34	-3.22	-9.29	0.000266	0.00379	1
WBGene00005002	spp-17	I	1016405..1017180	2124.9	-3.21	-9.27	0	0	0
WBGene00017133	EEED8.2	II	5416714..5418447	8.48	-3.21	-9.23	0	0	0
WBGene00011910	alg-3	IV	11704251..11708237	0.09	-3.21	-9.23	0.00159	0.02	1
WBGene00011841	scl-25	V	17227179..17227961	0.45	-3.2	-9.2	0.00243	0.03	1
WBGene00008593	clec-227	V	14472535..14474372	4.29	-3.19	-9.15	0	0	0
WBGene00016132	C26B9.2	X	5340321..5342147	0.46	-3.17	-8.97	0.000172	0.00254	1
WBGene00011325	T01C3.11	V	14998991..15000026	3.86	-3.15	-8.91	3.5e-11	1.33e-09	1.64e-06
WBGene00016700	C46A5.4	IV	complement(7748157..7757358)	0.06	-3.15	-8.88	0.00336	0.04	1
WBGene00014130	ZK892.6	II	complement(9979162..9980076)	1.36	-3.15	-8.86	1.07e-07	2.71e-06	0.00499
WBGene00010706	cyp-14A2	X	complement(13267605..13269697)	18.67	-3.14	-8.84	0	0	0
WBGene00011830	cyp-29A2	V	11217583..11219904	64.08	-3.14	-8.83	0	0	0
WBGene00000684	col-110	IV	complement(4608210..4609679)	1.62	-3.13	-8.78	3.3e-10	1.14e-08	1.54e-05
WBGene00007693	C23H4.4	X	12229951..12233091	5.74	-3.13	-8.75	0	0	0
WBGene00021252	cht-4	III	complement(1653731..1657480)	5.89	-3.13	-8.74	0	0	0
WBGene00021167	cyp-32B1	V	complement(2198055..2201415)	26.74	-3.13	-8.73	0	0	0
WBGene00015342	C02E7.10	V	complement(4930817..4933027)	0.62	-3.12	-8.7	0.000808	0.01	1
WBGene00013873	ZC376.1	V	complement(14175517..14182960)	1.16	-3.12	-8.7	5.44e-15	2.94e-13	2.54e-10
WBGene00016130	C26B2.8	IV	8014149..8015637	0.65	-3.12	-8.66	2.21e-06	4.64e-05	0.1
WBGene00008014	fbxa-172	V	17559271..17561612	0.71	-3.11	-8.66	6.05e-08	1.58e-06	0.00283
WBGene00018267	F41C3.1	II	4752388..4752942	0.96	-3.11	-8.62	0.00128	0.02	1
WBGene00011264	R13H4.6	V	11863111..11864913	1.09	-3.11	-8.61	4.63e-06	9.21e-05	0.22
WBGene00018911	F56A4.3	V	2453414..2456147	1.8	-3.1	-8.58	8.73e-06	0.000165	0.41
WBGene00000667	col-92	III	complement(10982166..10983253)	55.28	-3.1	-8.56	0	0	0
WBGene00022713	ZK355.3	II	complement(2927017..2927633)	2.9	-3.06	-8.36	1.16e-09	3.74e-08	5.44e-05
WBGene00195227	Y71A12B.23	I	complement(13927959..13928746)	0.78	-3.05	-8.29	0.00293	0.03	1
WBGene00010761	K10H10.5	II	14501747..14502543	0.4	-3.05	-8.29	0.00223	0.03	1
WBGene00019243	fbxb-72	V	complement(722695..723827)	0.35	-3.05	-8.29	0.000438	0.00595	1
WBGene00235332	K04A8.20	V	6549448..6549792	0.76	-3.05	-8.29	0.00307	0.03	1
WBGene00016666	C45E5.3	IV	5739577..5740841	2.26	-3.04	-8.25	7.33e-15	3.94e-13	3.42e-10
WBGene00022546	ZC196.2	V	8739437..8742259	9.36	-3.03	-8.18	0	0	0
WBGene00009877	F49C12.7	IV	complement(9309108..9312927)	94.48	-3.03	-8.15	0	0	0
WBGene00011046	R05H10.7	II	14855529..14857010	1.74	-3	-8.02	9.01e-10	2.94e-08	4.21e-05
WBGene00015694	ugt-27	I	4724065..4726779	2.09	-3	-8.01	3.22e-12	1.36e-10	1.51e-07
WBGene00008565	acox-2	I	12942280..12946585	128.72	-3	-8.01	0	0	0
WBGene00022869	ZK1240.4	II	2315084..2315622	1.66	-2.99	-7.96	1.01e-05	0.000189	0.47
WBGene00019675	K12D9.1	V	3014023..3016034	0.56	-2.99	-7.94	2.45e-06	5.11e-05	0.11
WBGene00010063	dhrs-4	V	12922606..12924155	50.73	-2.97	-7.85	0	0	0
WBGene00018640	F49E10.2	X	5890406..5894743	0.08	-2.97	-7.81	0.00373	0.04	1
WBGene00018910	F56A4.2	V	2459637..2460893	432.07	-2.95	-7.73	0	0	0
WBGene00011668	clec-47	V	15175696..15176326	91.71	-2.95	-7.73	0	0	0
WBGene00020941	W02D7.5	V	complement(8297695..8299246)	6.61	-2.94	-7.65	0	0	0
WBGene00195169	Y50D4A.6	V	complement(1197816..1199042)	0.83	-2.93	-7.62	0.000513	0.00687	1
WBGene00021224	clec-209	V	2351676..2352932	428.24	-2.92	-7.59	0	0	0
WBGene00004986	spp-1	III	complement(10355118..10355668)	607.01	-2.92	-7.58	0	0	0
WBGene00004233	ptr-19	III	10781881..10791176	0.3	-2.92	-7.55	1.71e-07	4.22e-06	0.00799
WBGene00004062	pmp-5	V	complement(6662191..6665813)	78.61	-2.91	-7.5	0	0	0
WBGene00020522	T15B7.10	V	6810421..6813068	1.01	-2.9	-7.49	3.71e-10	1.27e-08	1.73e-05
WBGene00015103	B0280.7	III	complement(7110303..7111873)	0.45	-2.9	-7.47	8.9e-05	0.00139	1
WBGene00007404	best-5	III	complement(9686933..9690253)	5.24	-2.9	-7.45	0	0	0
WBGene00003763	nlp-25	V	19607511..19608410	5.14	-2.89	-7.41	1.84e-10	6.48e-09	8.61e-06
WBGene00007331	pho-11	II	9931845..9934443	783.86	-2.86	-7.27	0	0	0
WBGene00007481	C09F9.4	II	14718362..14719670	0.94	-2.86	-7.26	0.000325	0.00452	1
WBGene00013649	Y105C5B.8	IV	complement(15922727..15926839)	1.08	-2.86	-7.26	6.3e-09	1.87e-07	0.000294
WBGene00007328	pho-10	II	complement(9918125..9920568)	0.49	-2.85	-7.21	6.66e-06	0.000129	0.31
WBGene00018314	F41H10.1	IV	5382909..5383864	7.05	-2.82	-7.08	0	0	0
WBGene00020380	T09B4.6	I	complement(6157473..6159168)	1.82	-2.82	-7.07	1.18e-06	2.6e-05	0.06
WBGene00008350	CE7X_3.2	X	complement(7582..9933)	2.35	-2.82	-7.04	1.43e-11	5.61e-10	6.69e-07
WBGene00008499	cyp-37A1	II	complement(14013821..14016964)	87.05	-2.81	-7	0	0	0
WBGene00007455	ugt-22	IV	13639266..13644401	298.92	-2.81	-7	0	0	0
WBGene00003786	npa-1	V	7075935..7081539	246.12	-2.8	-6.97	0	0	0
WBGene00000982	dhs-19	V	complement(11489049..11490361)	158.24	-2.8	-6.97	0	0	0
WBGene00015108	B0281.1	II	2313067..2314927	0.53	-2.8	-6.94	0.0031	0.03	1
WBGene00011175	R09E10.5	IV	complement(10296087..10302310)	0.07	-2.79	-6.94	0.00144	0.02	1
WBGene00008396	D1086.9	V	14104270..14106481	0.26	-2.79	-6.92	0.00179	0.02	1
WBGene00013696	Y106G6A.4	I	9930977..9931880	1.1	-2.79	-6.89	3.43e-06	6.99e-05	0.16
WBGene00014698	C37A5.3	I	complement(14154769..14155249)	14.77	-2.78	-6.85	1.89e-13	8.98e-12	8.83e-09
WBGene00013965	ZK287.4	V	complement(9680375..9685659)	4.23	-2.78	-6.85	0	0	0
WBGene00010698	K08H10.6	V	complement(9993732..9995883)	0.71	-2.77	-6.84	1.24e-06	2.73e-05	0.06
WBGene00004818	skr-12	IV	17167258..17168051	32.25	-2.77	-6.83	0	0	0
WBGene00000986	dhs-23	V	15381097..15382305	22.66	-2.77	-6.83	0	0	0
WBGene00017123	maoc-1	II	7196276..7197495	134.75	-2.76	-6.79	0	0	0
WBGene00194847	F19C6.8	X	9997664..9998040	4.22	-2.75	-6.75	3.54e-08	9.51e-07	0.00165
WBGene00002055	ifc-1	V	2881393..2883754	15.71	-2.75	-6.72	0	0	0
WBGene00017332	ugt-37	V	complement(7141942..7145318)	5.81	-2.74	-6.66	0	0	0
WBGene00010124	F55G11.4	IV	12973636..12975597	98.99	-2.73	-6.65	1.37e-09	4.38e-08	6.4e-05
WBGene00003473	mtl-1	V	complement(6691369..6691863)	518.33	-2.73	-6.65	0	0	0
WBGene00009226	cyp-37B1	V	16278191..16280614	1.04	-2.73	-6.65	5.99e-06	0.000117	0.28
WBGene00219446	C06H5.13	V	complement(17897546..17897746)	1.47	-2.73	-6.63	0.00318	0.03	1
WBGene00016664	C45E5.1	IV	5744403..5747436	16.36	-2.73	-6.61	0	0	0
WBGene00000169	aqp-1	II	complement(7235834..7238349)	61.87	-2.71	-6.54	0	0	0
WBGene00008567	F08A8.4	I	12951025..12954015	67.85	-2.71	-6.52	0	0	0
WBGene00017089	poml-2	I	complement(4142286..4144583)	10.26	-2.7	-6.51	0	0	0
WBGene00020066	dhhc-5	III	complement(6847316..6849055)	1.07	-2.7	-6.5	4.59e-07	1.06e-05	0.02
WBGene00013060	Y51A2A.4	V	18290942..18291348	1.26	-2.7	-6.49	0.00153	0.02	1
WBGene00013698	Y106G6D.1	I	complement(10107393..10109000)	0.31	-2.69	-6.45	0.000367	0.00505	1
WBGene00020532	math-42	II	2098871..2104149	0.15	-2.69	-6.45	0.00053	0.00706	1
WBGene00044738	folt-3	V	complement(7603806..7609946)	2.84	-2.69	-6.44	0	0	0
WBGene00009773	lipl-2	V	9791571..9793391	14.76	-2.68	-6.43	0	0	0
WBGene00017301	F09F7.4	III	5555404..5557318	252.64	-2.68	-6.39	0	0	0
WBGene00020691	igdb-3	X	6385485..6387863	0.73	-2.67	-6.36	4.2e-08	1.11e-06	0.00196
WBGene00008168	C48B4.3	III	complement(9580643..9582388)	3.69	-2.66	-6.34	1.11e-16	6.77e-15	5.19e-12
WBGene00009281	F31B9.4	X	complement(15915699..15917100)	0.66	-2.66	-6.34	0.00193	0.02	1
WBGene00001841	hen-1	X	complement(7116205..7116996)	19.81	-2.66	-6.32	0	0	0
WBGene00016146	C26F1.1	V	7785419..7787711	2.1	-2.66	-6.31	1.36e-09	4.34e-08	6.34e-05
WBGene00010759	cysl-2	II	complement(14492827..14494514)	52.22	-2.65	-6.29	0	0	0
WBGene00050904	Y70C5A.3	V	complement(16618348..16620908)	4.55	-2.65	-6.29	0	0	0
WBGene00004998	spp-13	X	complement(8417419..8418451)	4.94	-2.65	-6.28	6.22e-15	3.35e-13	2.91e-10
WBGene00004191	prx-1	X	14313721..14326800	4.69	-2.65	-6.27	0	0	0
WBGene00020252	T05C1.5	II	complement(4490408..4490865)	0.92	-2.65	-6.26	0.00212	0.02	1
WBGene00015369	ugt-51	V	complement(5175026..5177256)	13.4	-2.64	-6.23	0	0	0
WBGene00017743	F23F1.2	II	34230..35257	16.43	-2.63	-6.2	0	0	0
WBGene00018211	oac-24	V	4710764..4714911	0.17	-2.63	-6.19	0.000664	0.00867	1
WBGene00001780	gst-32	II	complement(15177372..15178594)	0.94	-2.62	-6.16	8.66e-05	0.00136	1
WBGene00014138	clec-186	IV	12866116..12869083	158.3	-2.61	-6.1	0	0	0
WBGene00014000	ZK550.6	IV	complement(17260304..17262485)	108.43	-2.61	-6.1	0	0	0
WBGene00015860	C16D9.5	V	complement(8243632..8245254)	1.4	-2.61	-6.09	9.48e-11	3.46e-09	4.43e-06
WBGene00008550	F07B10.4	V	complement(11261264..11263116)	0.57	-2.61	-6.09	3.22e-05	0.000551	1
WBGene00013889	ZC412.8	V	complement(14879529..14879780)	2.31	-2.61	-6.09	3.7e-05	0.000625	1
WBGene00010365	H04D03.4	III	complement(10445576..10451112)	1.88	-2.6	-6.08	0	0	0
WBGene00005727	srv-16	IV	complement(15931771..15933914)	0.7	-2.6	-6.06	2.09e-06	4.39e-05	0.1
WBGene00013541	Y75B8A.4	III	12107774..12113471	18.02	-2.59	-6.02	0	0	0
WBGene00000669	col-94	III	complement(10986826..10987843)	794.21	-2.59	-6.01	0	0	0
WBGene00007319	C05B5.1	III	complement(9987768..9988460)	1.04	-2.57	-5.93	7.14e-05	0.00114	1
WBGene00006509	tag-164	III	13459582..13460644	3.56	-2.57	-5.93	7.77e-16	4.5e-14	3.63e-11
WBGene00005535	sri-23	V	8998599..9001352	0.34	-2.57	-5.93	0.000829	0.01	1
WBGene00005815	srw-68	V	complement(7425259..7426694)	0.23	-2.57	-5.92	0.0044	0.05	1
WBGene00010411	H25K10.1	IV	16202395..16205313	4.71	-2.56	-5.91	0	0	0
WBGene00004192	prx-2	IV	11644176..11646190	10.4	-2.55	-5.85	0	0	0
WBGene00008793	F14D7.6	V	14301421..14306444	15.2	-2.55	-5.84	0	0	0
WBGene00011313	T01B7.8	II	complement(8736726..8737553)	1.13	-2.54	-5.83	4.54e-05	0.00075	1
WBGene00000002	aat-1	IV	complement(9598977..9601695)	23.68	-2.53	-5.78	0	0	0
WBGene00001758	gst-10	V	2561690..2564708	461.32	-2.51	-5.7	0	0	0
WBGene00013904	ugt-6	V	complement(12795481..12798154)	13.46	-2.5	-5.66	0	0	0
WBGene00001578	ges-1	V	complement(1427650..1432137)	55.73	-2.5	-5.64	0	0	0
WBGene00005949	srx-58	V	15352574..15353862	3.77	-2.5	-5.64	3.16e-14	1.61e-12	1.48e-09
WBGene00018279	F41C6.6	X	complement(6880909..6881571)	0.89	-2.49	-5.61	3.67e-05	0.00062	1
WBGene00002032	htp-1	IV	complement(5390190..5391557)	0.2	-2.48	-5.58	0.004	0.04	1
WBGene00021222	irld-53	V	complement(2348215..2350325)	2.15	-2.48	-5.56	3.89e-11	1.47e-09	1.82e-06
WBGene00194952	ZK666.14	II	10494807..10495671	1.36	-2.47	-5.55	1.57e-06	3.38e-05	0.07
WBGene00011850	T20B3.1	V	16815567..16820715	16.52	-2.47	-5.55	0	0	0
WBGene00018958	F56C11.6	I	171340..175991	28.17	-2.47	-5.54	0	0	0
WBGene00017336	ugt-41	V	complement(7161068..7163595)	163.75	-2.47	-5.54	0	0	0
WBGene00006925	vit-1	X	7727901..7733308	1116.41	-2.47	-5.53	0	0	0
WBGene00007565	clec-48	V	18158027..18159610	150.41	-2.46	-5.51	0	0	0
WBGene00017131	E04F6.15	II	complement(7208801..7210272)	54.71	-2.46	-5.5	0	0	0
WBGene00007989	fipr-22	I	14155497..14156334	38.07	-2.46	-5.49	0	0	0
WBGene00008594	clec-57	V	14469217..14472455	16.64	-2.46	-5.49	0	0	0
WBGene00000715	col-142	V	6831163..6832254	303.74	-2.45	-5.46	0	0	0
WBGene00022641	ZK6.6	V	388698..391598	3.62	-2.43	-5.4	0	0	0
WBGene00013947	ZK228.4	V	18462804..18465320	81.14	-2.43	-5.4	0	0	0
WBGene00017949	F31D5.6	II	4209738..4210066	1.24	-2.43	-5.39	0.00358	0.04	1
WBGene00014003	ZK593.3	IV	10916615..10917692	43.29	-2.42	-5.35	0	0	0
WBGene00015865	C16E9.1	X	6940479..6943613	2.05	-2.42	-5.35	1.11e-16	6.77e-15	5.19e-12
WBGene00001242	elo-4	III	complement(9332327..9334274)	4.38	-2.42	-5.34	0	0	0
WBGene00010058	F54E4.2	X	complement(14625585..14628916)	0.97	-2.42	-5.34	4.91e-05	0.000807	1
WBGene00000989	dhs-26	X	complement(3360685..3362493)	472.75	-2.41	-5.33	0	0	0
WBGene00022605	dmsr-11	V	complement(6802412..6804096)	0.39	-2.41	-5.3	0.000161	0.0024	1
WBGene00009830	cutl-18	V	complement(11313400..11316880)	2.46	-2.4	-5.28	0	0	0
WBGene00000703	col-129	IV	complement(12108671..12110258)	69.67	-2.4	-5.27	0	0	0
WBGene00008564	acox-1	I	12938555..12942219	67.81	-2.39	-5.24	0	0	0
WBGene00007992	fipr-24	I	14157628..14158078	7.17	-2.39	-5.24	2.1e-08	5.75e-07	0.00098
WBGene00015102	cpg-2	III	complement(7102086..7103990)	0.33	-2.39	-5.24	0.000216	0.00313	1
WBGene00011103	R07E3.2	X	10336441..10337205	7.95	-2.38	-5.22	1.55e-15	8.82e-14	7.26e-11
WBGene00016052	dod-3	V	complement(2730510..2731097)	182.68	-2.38	-5.22	0	0	0
WBGene00017315	ugt-36	V	7167009..7169205	0.91	-2.38	-5.22	1.77e-09	5.6e-08	8.27e-05
WBGene00006636	tsp-10	II	6718535..6720279	14.21	-2.38	-5.2	0	0	0
WBGene00017969	F32A5.3	II	7232853..7235921	42.33	-2.38	-5.2	0	0	0
WBGene00000657	col-81	II	complement(11012395..11013779)	29.55	-2.38	-5.19	2.89e-15	1.6e-13	1.35e-10
WBGene00017677	asp-11	V	8274353..8275757	1.03	-2.38	-5.19	5.42e-06	0.000107	0.25
WBGene00219733	linc-53	I	complement(6860395..6861997)	3.98	-2.37	-5.18	3.01e-05	0.000517	1
WBGene00000781	cpr-1	V	11975515..11976759	1776.42	-2.37	-5.18	0	0	0
WBGene00016274	C30G12.2	II	7290373..7291943	1232.17	-2.37	-5.17	0	0	0
WBGene00022827	ZK816.4	X	complement(3348878..3350401)	0.38	-2.36	-5.14	0.00277	0.03	1
WBGene00011487	T05E12.6	V	complement(17084999..17090023)	57.82	-2.36	-5.14	0	0	0
WBGene00001879	his-5	V	8535204..8535582	2.76	-2.36	-5.13	2.07e-05	0.000366	0.97
WBGene00011104	cut-5	X	complement(10333861..10338200)	1.16	-2.35	-5.11	7.58e-08	1.95e-06	0.00354
WBGene00006897	ver-4	X	10982351..10988275	0.79	-2.35	-5.1	1.09e-10	3.96e-09	5.12e-06
WBGene00009232	nkat-1	X	complement(14138100..14140070)	0.83	-2.34	-5.07	1.05e-06	2.33e-05	0.05
WBGene00009069	F23A7.4	X	16212606..16213072	124.7	-2.34	-5.06	0	0	0
WBGene00010628	ceeh-2	V	complement(10356282..10357903)	19.19	-2.34	-5.05	0	0	0
WBGene00018280	F41C6.7	X	complement(6882493..6885277)	7.3	-2.33	-5.04	0	0	0
WBGene00007930	dmd-11	V	complement(13236171..13236604)	1.94	-2.33	-5.02	4.25e-05	0.000708	1
WBGene00008042	C40H1.7	III	9325048..9327135	16.88	-2.32	-5	0	0	0
WBGene00007642	C17E4.2	I	9412314..9413223	0.63	-2.31	-4.96	0.000152	0.00228	1
WBGene00002012	hsp-12.3	IV	complement(9444788..9445324)	29.11	-2.31	-4.96	0	0	0
WBGene00003828	nuc-1	X	9539905..9542430	243.94	-2.28	-4.87	0	0	0
WBGene00010471	cdr-6	V	complement(12412501..12413698)	297.31	-2.28	-4.85	0	0	0
WBGene00000732	col-159	V	complement(13198230..13199315)	142.44	-2.28	-4.85	0	0	0
WBGene00003547	nas-29	II	complement(5138521..5142036)	0.23	-2.27	-4.82	0.000327	0.00455	1
WBGene00001719	grl-10	V	7774516..7775759	4.63	-2.27	-4.82	0	0	0
WBGene00195246	ZK546.19	II	4941771..4942318	2.24	-2.26	-4.81	7.14e-05	0.00114	1
WBGene00009424	F35E8.13	V	15923279..15926301	12.99	-2.27	-4.81	6.53e-07	1.48e-05	0.03
WBGene00011803	T16G12.1	III	complement(10040181..10049781)	19.38	-2.26	-4.8	6e-15	3.24e-13	2.8e-10
WBGene00009412	F35E2.5	I	complement(11741530..11743951)	0.42	-2.26	-4.79	1.15e-05	0.000212	0.54
WBGene00013164	Y53F4B.18	II	complement(15064691..15071666)	75.07	-2.26	-4.79	0	0	0
WBGene00010636	K07F5.8	IV	complement(9848483..9849724)	2.93	-2.26	-4.79	6.33e-15	3.41e-13	2.96e-10
WBGene00019376	lipl-4	V	6550171..6551817	7.51	-2.26	-4.77	0	0	0
WBGene00017335	F10D2.10	V	complement(7154510..7156224)	2.04	-2.25	-4.77	6.88e-11	2.54e-09	3.21e-06
WBGene00013073	hmit-1.1	V	18516789..18524221	18.12	-2.25	-4.77	0	0	0
WBGene00008607	F09B12.3	X	complement(15095335..15097954)	157.37	-2.25	-4.76	0	0	0
WBGene00008376	D1054.9	V	complement(10785796..10791051)	1.42	-2.25	-4.76	3.74e-14	1.89e-12	1.75e-09
WBGene00014251	gstk-1	II	9656749..9657721	95.66	-2.24	-4.74	0	0	0
WBGene00219274	T25G12.13	X	17243357..17244762	1.68	-2.24	-4.72	1.25e-08	3.51e-07	0.000584
WBGene00195164	K12B6.11	V	6288908..6289656	1.67	-2.24	-4.72	5.28e-05	0.000862	1
WBGene00004958	spe-4	I	7454669..7456887	1.39	-2.23	-4.7	5.25e-11	1.96e-09	2.46e-06
WBGene00016697	cyp-33C2	V	2183521..2186535	2.11	-2.23	-4.7	5.67e-07	1.3e-05	0.03
WBGene00000988	dhs-25	X	1486502..1489329	438.23	-2.23	-4.69	0	0	0
WBGene00013655	lgc-19	IV	complement(15956571..15962712)	0.48	-2.23	-4.68	6.38e-05	0.00103	1
WBGene00021491	comt-4	V	complement(2049223..2050172)	34.73	-2.23	-4.68	1.11e-12	4.91e-11	5.2e-08
WBGene00044353	ZK418.10	III	complement(7088644..7090132)	0.59	-2.22	-4.67	0.000228	0.00329	1
WBGene00020992	W03F8.2	IV	5190444..5192546	4.31	-2.22	-4.65	0	0	0
WBGene00010123	F55G11.2	IV	complement(12967448..12969289)	6.61	-2.22	-4.65	3.55e-15	1.96e-13	1.66e-10
WBGene00004422	rpl-11.1	V	complement(3585315..3586064)	37.96	-2.22	-4.65	0	0	0
WBGene00012294	nspa-8	V	complement(14826866..14827095)	20.6	-2.22	-4.65	2.22e-16	1.34e-14	1.04e-11
WBGene00009085	F23D12.1	X	complement(14425445..14428152)	0.39	-2.21	-4.63	0.00194	0.02	1
WBGene00012689	Y39B6A.30	V	19014637..19020062	0.08	-2.21	-4.63	0.00259	0.03	1
WBGene00010457	K01C8.2	II	complement(8267253..8269914)	0.51	-2.21	-4.62	2.26e-05	0.000398	1
WBGene00001244	elo-6	IV	complement(5386627..5388559)	1323.68	-2.21	-4.61	0	0	0
WBGene00019773	M04G7.2	IV	complement(458032..461029)	0.41	-2.2	-4.6	5.12e-05	0.000839	1
WBGene00008954	F19C6.5	X	complement(9982555..9984939)	10.69	-2.2	-4.59	0	0	0
WBGene00006224	str-180	V	complement(6667400..6668841)	0.94	-2.2	-4.59	1.71e-05	0.000306	0.8
WBGene00006562	tdc-1	II	8270567..8273583	5.77	-2.2	-4.58	0	0	0
WBGene00005444	srh-237	V	17090390..17091614	7.72	-2.19	-4.58	0	0	0
WBGene00009824	gpdh-1	I	14075836..14078214	29.23	-2.19	-4.57	0	0	0
WBGene00022642	lipl-5	V	385737..388090	407.56	-2.19	-4.57	1.52e-10	5.4e-09	7.1e-06
WBGene00010659	K08D8.5	IV	complement(12910645..12912136)	40.87	-2.19	-4.55	0	0	0
WBGene00016665	chil-11	IV	5741345..5742980	0.85	-2.18	-4.52	3.03e-07	7.21e-06	0.01
WBGene00010382	H12D21.6	V	complement(14897284..14897831)	1.21	-2.17	-4.49	4.93e-05	0.00081	1
WBGene00009982	F53F1.4	V	13411077..13411714	295.8	-2.16	-4.47	1.8e-14	9.33e-13	8.41e-10
WBGene00001816	haf-6	I	complement(1162877..1175868)	9.67	-2.16	-4.46	0	0	0
WBGene00008763	F13G3.3	I	complement(7296913..7299977)	1.18	-2.16	-4.46	1.76e-09	5.57e-08	8.22e-05
WBGene00018675	F52C9.5	III	5302218..5306324	0.31	-2.16	-4.46	5.21e-05	0.000852	1
WBGene00219688	linc-21	IV	complement(4242086..4242466)	86.52	-2.15	-4.45	0	0	0
WBGene00006928	vit-4	X	complement(3558839..3563974)	2795.31	-2.15	-4.43	0	0	0
WBGene00004197	prx-12	X	11393293..11394625	11.02	-2.15	-4.43	0	0	0
WBGene00008341	ttr-44	V	complement(13529562..13530744)	324.62	-2.15	-4.43	0	0	0
WBGene00044409	C45G9.14	III	5045009..5045667	0.57	-2.14	-4.42	0.00409	0.04	1
WBGene00016698	C46A5.1	IV	7763931..7767115	0.3	-2.14	-4.4	0.00039	0.00534	1
WBGene00000136	amt-4	X	4565302..4569393	15.14	-2.14	-4.4	0	0	0
WBGene00044676	fbxa-42	III	complement(2259901..2261430)	1.36	-2.14	-4.39	7.35e-09	2.16e-07	0.000344
WBGene00008829	cyp-35D1	V	16069238..16071259	6.26	-2.13	-4.38	0	0	0
WBGene00021818	Y53G8B.2	III	complement(3101230..3103955)	34.14	-2.13	-4.37	0	0	0
WBGene00020688	T22D1.11	IV	complement(6926166..6928444)	3.48	-2.12	-4.33	0	0	0
WBGene00020237	phat-4	V	4129906..4130908	1.73	-2.11	-4.31	1.64e-05	0.000295	0.77
WBGene00004771	sem-2	I	complement(5204664..5215218)	2.32	-2.1	-4.3	0	0	0
WBGene00009423	F35E8.10	V	complement(15919434..15920373)	13.87	-2.1	-4.3	3.9e-05	0.000655	1
WBGene00015695	ugt-26	I	4721178..4723960	37.96	-2.1	-4.29	0	0	0
WBGene00010336	F59F4.1	X	complement(15834052..15838546)	17.41	-2.1	-4.28	0	0	0
WBGene00020329	bath-26	II	complement(1599462..1600714)	14.03	-2.09	-4.25	0	0	0
WBGene00020007	R11F4.1	II	4091837..4094348	112.45	-2.09	-4.25	0	0	0
WBGene00021089	W08E12.8	IV	3292120..3294633	1.18	-2.09	-4.25	2.34e-05	0.000411	1
WBGene00008296	cdr-2	V	complement(12414622..12415711)	111.23	-2.09	-4.25	0	0	0
WBGene00021480	Y39H10A.4	V	complement(3733143..3739392)	0.62	-2.08	-4.24	0.000267	0.0038	1
WBGene00020168	mct-5	II	complement(7096349..7098593)	0.29	-2.08	-4.23	0.00033	0.00459	1
WBGene00044034	Y38E10A.28	II	12629712..12631995	3.94	-2.07	-4.21	1.22e-15	6.98e-14	5.71e-11
WBGene00018602	F48D6.4	X	complement(4246554..4247185)	687.5	-2.07	-4.21	0	0	0
WBGene00012727	Y39G8B.7	II	complement(13994411..13995045)	2.61	-2.07	-4.2	0.000163	0.00242	1
WBGene00011799	T16G1.5	V	complement(12937580..12939506)	4.26	-2.07	-4.19	6.66e-16	3.88e-14	3.11e-11
WBGene00012070	T26H5.8	V	complement(15427161..15432722)	2.44	-2.06	-4.18	8.88e-16	5.13e-14	4.15e-11
WBGene00004193	prx-3	X	complement(6110795..6112916)	18.33	-2.06	-4.17	0	0	0
WBGene00007363	stdh-1	V	13906490..13908037	72.34	-2.06	-4.16	0	0	0
WBGene00014864	Y18D10A.22	I	12932037..12933751	2.73	-2.05	-4.15	3.35e-12	1.41e-10	1.57e-07
WBGene00022415	Y102A11A.5	X	complement(2030959..2031508)	2.13	-2.05	-4.15	1.21e-05	0.000222	0.56
WBGene00018083	F36A4.4	IV	4267631..4268235	1.48	-2.05	-4.13	0.000116	0.00178	1
WBGene00017719	ldp-1	V	2127535..2130064	256.65	-2.03	-4.09	0	0	0
WBGene00007777	C27D8.1	IV	12717883..12719390	1.64	-2.03	-4.08	7.71e-08	1.97e-06	0.0036
WBGene00016970	C56E6.2	II	6524927..6526337	36.85	-2.02	-4.07	0	0	0
WBGene00008485	ugt-43	IV	10464659..10467240	11.88	-2.03	-4.07	0	0	0
WBGene00018055	F35F10.5	V	3285022..3286205	43.44	-2.02	-4.04	0	0	0
WBGene00044455	F23F12.13	III	6495677..6498177	2.89	-2.01	-4.02	2.93e-14	1.5e-12	1.37e-09
WBGene00013887	nspa-5	V	14878324..14878502	4.44	-2.01	-4.02	4.2e-05	0.0007	1
WBGene00012608	Y38F1A.6	II	complement(12994358..12996571)	301.04	-2	-4	3.92e-12	1.63e-10	1.83e-07
WBGene00012840	grsp-1	V	19610160..19612144	24.49	-2	-4	0	0	0
WBGene00000622	col-45	I	115739..117502	2.34	-2	-3.99	1.49e-09	4.74e-08	6.96e-05
WBGene00015479	wht-1	III	complement(6084673..6087455)	7.07	-2	-3.99	0	0	0
WBGene00001699	grd-10	IV	3441091..3441788	12.75	-2	-3.99	6.02e-11	2.23e-09	2.81e-06
WBGene00003965	pdk-1	X	1321353..1327985	9.69	-2	-3.99	0	0	0
WBGene00009973	F53C11.3	V	13782402..13784515	150.48	-2	-3.99	0	0	0
WBGene00016034	C24A3.4	X	8992407..8994780	11.4	-1.99	-3.96	0	0	0
WBGene00019654	K11G9.3	V	6669823..6672038	2.03	-1.99	-3.96	1.43e-10	5.1e-09	6.68e-06
WBGene00011495	T05F1.11	I	9653101..9657040	1.99	-1.98	-3.94	0	0	0
WBGene00012325	W07A12.8	II	complement(9163368..9165764)	15.05	-1.98	-3.94	1.11e-16	6.77e-15	5.19e-12
WBGene00045183	T28C6.10	IV	8818648..8819130	3.28	-1.98	-3.94	2.79e-07	6.67e-06	0.01
WBGene00044638	F23A7.8	X	16213373..16213599	6.51	-1.98	-3.94	6.6e-06	0.000128	0.31
WBGene00009178	uggt-2	I	9317736..9327212	0.2	-1.97	-3.92	2.87e-05	0.000496	1
WBGene00017048	D2021.4	X	complement(8546450..8549049)	5.04	-1.97	-3.92	0	0	0
WBGene00009381	F34H10.4	X	9648532..9650911	0.84	-1.97	-3.92	1.31e-05	0.00024	0.61
WBGene00001388	far-4	V	complement(12998425..12999659)	9.59	-1.97	-3.92	0	0	0
WBGene00013490	Y70C5A.2	V	complement(16621396..16623211)	0.3	-1.97	-3.92	0.00488	0.05	1
WBGene00044898	let-383	I	6862397..6870392	13.39	-1.97	-3.91	0	0	0
WBGene00022874	nep-25	II	5842243..5845020	0.75	-1.97	-3.91	1.44e-06	3.13e-05	0.07
WBGene00015019	B0205.4	I	complement(10741369..10744443)	0.65	-1.96	-3.9	1.23e-05	0.000226	0.57
WBGene00007174	mboa-1	X	16030806..16034816	1.03	-1.96	-3.9	1.01e-07	2.55e-06	0.0047
WBGene00235276	D2096.16	IV	complement(8393459..8394201)	1.49	-1.96	-3.89	0.000269	0.00382	1
WBGene00015116	B0286.3	II	complement(4369625..4372568)	71.01	-1.95	-3.88	0	0	0
WBGene00016133	C26B9.3	X	5338273..5340181	9.76	-1.95	-3.87	0	0	0
WBGene00020256	T05C3.6	V	5490370..5493646	6.99	-1.95	-3.87	1.36e-13	6.5e-12	6.35e-09
WBGene00001702	grd-13	IV	3438312..3439502	22.78	-1.95	-3.86	0	0	0
WBGene00016568	C41G11.1	X	complement(5717535..5720268)	60.34	-1.95	-3.86	0	0	0
WBGene00011670	fbxa-84	V	15182440..15184130	3.98	-1.95	-3.86	1.32e-13	6.33e-12	6.17e-09
WBGene00021873	clec-82	IV	2835664..2838593	5.32	-1.94	-3.85	2.44e-09	7.66e-08	0.000114
WBGene00017473	F14H12.6	X	complement(4357057..4357495)	19.42	-1.94	-3.84	0	0	0
WBGene00020583	T19D12.9	II	complement(6652341..6654384)	3.06	-1.94	-3.83	5.44e-15	2.94e-13	2.54e-10
WBGene00001398	fat-6	IV	complement(11913690..11915796)	797.74	-1.94	-3.83	0	0	0
WBGene00018460	F45D11.15	II	complement(1010444..1012282)	12.65	-1.93	-3.82	9.66e-15	5.15e-13	4.51e-10
WBGene00021805	Y53G8AM.5	III	complement(3256730..3258395)	1.81	-1.93	-3.82	4.98e-06	9.88e-05	0.23
WBGene00009146	F26C11.1	II	9895545..9897339	5.73	-1.93	-3.8	0	0	0
WBGene00022562	ZC204.12	II	complement(1656263..1657302)	57.11	-1.92	-3.79	0	0	0
WBGene00014998	AH9.1	X	complement(2243234..2247008)	1.92	-1.92	-3.79	7.18e-14	3.52e-12	3.36e-09
WBGene00017012	acs-22	X	8931241..8939261	75.88	-1.92	-3.79	0	0	0
WBGene00001564	icl-1	V	complement(724207..728103)	307.31	-1.92	-3.79	0	0	0
WBGene00001985	hop-1	I	complement(4208515..4210340)	0.44	-1.92	-3.78	0.000327	0.00455	1
WBGene00010989	R03D7.2	II	complement(10932788..10935237)	0.48	-1.92	-3.78	0.00125	0.02	1
WBGene00001777	gst-29	II	complement(15168538..15169860)	13.93	-1.92	-3.78	0	0	0
WBGene00012251	clec-49	V	complement(19748987..19751212)	53.99	-1.92	-3.78	0	0	0
WBGene00011376	gla-3	I	8214410..8218004	0.64	-1.92	-3.77	1.2e-07	3.02e-06	0.00559
WBGene00013498	Y70G10A.2	III	complement(10228164..10234079)	0.11	-1.91	-3.77	0.000972	0.01	1
WBGene00015141	ugt-46	X	complement(525928..530176)	59.6	-1.91	-3.76	0	0	0
WBGene00005528	sri-16	I	complement(12148080..12150741)	0.29	-1.9	-3.74	0.00441	0.05	1
WBGene00019886	R05D8.9	V	complement(2766271..2767503)	5.76	-1.9	-3.73	5.22e-08	1.37e-06	0.00244
WBGene00013650	Y105C5B.9	IV	15930579..15931819	19.6	-1.89	-3.72	0	0	0
WBGene00015376	C03B1.5	X	6355585..6357781	1.07	-1.89	-3.71	2.67e-07	6.41e-06	0.01
WBGene00010408	mboa-2	V	complement(11119809..11122579)	54.93	-1.89	-3.71	0	0	0
WBGene00012398	Y6E2A.4	V	complement(15712206..15715644)	3.98	-1.89	-3.71	4.95e-14	2.46e-12	2.31e-09
WBGene00015562	C07D8.2	X	7362082..7363663	0.29	-1.89	-3.7	0.00156	0.02	1
WBGene00002115	ins-32	II	complement(3802959..3803324)	2.57	-1.88	-3.69	0.000106	0.00164	1
WBGene00015449	ugt-63	V	complement(5108015..5110789)	94.09	-1.88	-3.67	0	0	0
WBGene00017880	F28A12.3	V	complement(8640575..8641425)	5.99	-1.88	-3.67	4.33e-15	2.36e-13	2.02e-10
WBGene00000592	coh-3	V	14457475..14460141	0.24	-1.88	-3.67	0.000588	0.00775	1
WBGene00006374	syx-4	IV	8457278..8458872	1.68	-1.85	-3.6	1.6e-07	3.97e-06	0.00749
WBGene00019761	M03F8.1	V	5951435..5953841	1.16	-1.85	-3.6	2.12e-06	4.45e-05	0.1
WBGene00000720	col-147	V	complement(9632271..9633337)	6.14	-1.85	-3.6	1.43e-05	0.00026	0.67
WBGene00017781	F25E2.3	X	complement(811173..813126)	15.89	-1.84	-3.58	0	0	0
WBGene00001688	gpr-1	III	8628935..8630777	0.23	-1.83	-3.56	0.00381	0.04	1
WBGene00014137	clec-187	IV	complement(12869269..12871512)	45.49	-1.83	-3.56	0	0	0
WBGene00016925	srb-18	V	7515245..7517307	0.48	-1.83	-3.56	0.00115	0.01	1
WBGene00021008	W03F11.5	I	2216100..2219442	1.88	-1.82	-3.53	2.2e-07	5.35e-06	0.01
WBGene00019318	K02E10.4	X	2483263..2488296	1.69	-1.82	-3.53	3.32e-07	7.86e-06	0.02
WBGene00043068	F32E10.9	IV	complement(7562196..7563310)	1.5	-1.82	-3.52	1.1e-05	0.000204	0.51
WBGene00020627	T20F5.5	I	complement(3917879..3920172)	0.58	-1.81	-3.51	0.0027	0.03	1
WBGene00010614	cri-1	I	complement(9595669..9598363)	2.41	-1.81	-3.51	3.24e-09	9.98e-08	0.000151
WBGene00020567	T19D2.1	X	3931770..3937881	1.62	-1.81	-3.5	1.18e-10	4.27e-09	5.53e-06
WBGene00022591	cuti-1	I	6404587..6405706	10.18	-1.79	-3.47	0	0	0
WBGene00000746	col-173	X	complement(6875167..6877534)	1.06	-1.8	-3.47	9.19e-06	0.000173	0.43
WBGene00008415	mce-1	I	7582106..7583368	101.55	-1.79	-3.45	0	0	0
WBGene00016110	npr-11	X	complement(1251998..1255629)	0.78	-1.79	-3.45	4.29e-05	0.000713	1
WBGene00044897	M01D7.9	I	complement(1851681..1852280)	1.18	-1.78	-3.44	0.00441	0.05	1
WBGene00011257	npax-3	IV	complement(10826028..10828021)	0.68	-1.78	-3.44	0.00419	0.04	1
WBGene00008170	C48B4.7	III	complement(9558676..9559427)	0.68	-1.78	-3.43	0.00181	0.02	1
WBGene00019473	cyp-35A5	V	3936374..3938496	9.71	-1.78	-3.43	2.44e-13	1.15e-11	1.14e-08
WBGene00000213	asm-3	IV	complement(520210..523757)	42.2	-1.77	-3.42	0	0	0
WBGene00020766	T24C12.4	X	complement(2204050..2205063)	0.44	-1.77	-3.42	0.0039	0.04	1
WBGene00019189	H11L12.1	X	complement(17710486..17711674)	0.49	-1.77	-3.42	0.00421	0.04	1
WBGene00012699	Y39B6A.41	V	complement(18970500..18977978)	4.52	-1.77	-3.42	2.47e-13	1.16e-11	1.15e-08
WBGene00001872	him-14	II	complement(7065027..7069966)	0.53	-1.77	-3.41	9.63e-07	2.14e-05	0.05
WBGene00015781	C14F11.6	X	complement(6238021..6239087)	1.35	-1.77	-3.4	0.000837	0.01	1
WBGene00017431	F13H6.3	V	complement(6363407..6365671)	64.65	-1.77	-3.4	0	0	0
WBGene00007422	ugt-17	V	complement(10102591..10104946)	15.54	-1.76	-3.39	1.11e-16	6.77e-15	5.19e-12
WBGene00016392	sdha-2	I	complement(10683268..10685624)	5.22	-1.75	-3.38	0	0	0
WBGene00020311	T07D3.9	II	complement(898044..900930)	30.52	-1.76	-3.38	0	0	0
WBGene00014666	C05D12.3	II	11424830..11430599	26.92	-1.76	-3.38	0	0	0
WBGene00003993	pgl-2	III	complement(8670545..8675051)	3.97	-1.76	-3.38	2.61e-13	1.22e-11	1.22e-08
WBGene00000668	col-93	III	complement(10984555..10985608)	2766.44	-1.76	-3.38	0	0	0
WBGene00015887	C17C3.1	II	5570637..5574943	117.37	-1.75	-3.37	0	0	0
WBGene00016558	C41A3.1	X	5413810..5441955	2.17	-1.75	-3.37	0	0	0
WBGene00011431	T04D3.1	I	complement(13302756..13304304)	0.48	-1.74	-3.35	0.000456	0.00618	1
WBGene00013505	Y71A12B.8	I	13938185..13942016	0.76	-1.74	-3.34	5.94e-05	0.000962	1
WBGene00002199	kin-15	II	complement(9431383..9433709)	8.47	-1.74	-3.34	0	0	0
WBGene00001705	grd-16	IV	2476700..2480218	0.61	-1.74	-3.34	0.000709	0.00918	1
WBGene00010657	K08D8.3	IV	complement(12903975..12906624)	20.29	-1.74	-3.34	0	0	0
WBGene00020618	T20D4.12	V	3397065..3397789	1.27	-1.74	-3.34	0.00046	0.00623	1
WBGene00000628	col-51	I	3653997..3655329	0.34	-1.74	-3.33	0.00185	0.02	1
WBGene00008889	F16D3.6	I	8375490..8377565	0.67	-1.74	-3.33	0.00104	0.01	1
WBGene00018251	F40H3.3	II	6171542..6172871	2.05	-1.73	-3.33	0.000104	0.00161	1
WBGene00000722	col-149	V	complement(10291696..10292868)	13.4	-1.74	-3.33	8.95e-08	2.28e-06	0.00418
WBGene00008068	sdz-6	V	19320624..19321203	11.16	-1.73	-3.33	8.56e-13	3.81e-11	4e-08
WBGene00021645	Y47G6A.19	I	complement(3523334..3529956)	25.78	-1.72	-3.3	0	0	0
WBGene00016329	osr-1	I	complement(5200258..5203429)	0.38	-1.72	-3.3	0.000175	0.00259	1
WBGene00009899	efl-3	II	8412671..8416855	2.82	-1.72	-3.3	1.41e-14	7.4e-13	6.59e-10
WBGene00010451	K01A11.3	III	complement(3447140..3452613)	0.86	-1.72	-3.3	0.000282	0.00399	1
WBGene00018487	F46C8.8	X	complement(7551202..7554426)	1.83	-1.72	-3.3	1.49e-07	3.73e-06	0.00699
WBGene00010379	H12D21.3	V	complement(14885897..14886148)	2.26	-1.72	-3.3	0.000482	0.0065	1
WBGene00008500	F01D5.10	II	complement(14017836..14020945)	0.63	-1.72	-3.29	0.000506	0.00678	1
WBGene00010504	K02D3.1	X	13706928..13707955	6.54	-1.72	-3.29	3.51e-14	1.78e-12	1.64e-09
WBGene00007425	C08B6.4	V	10114765..10117336	0.62	-1.72	-3.29	1.38e-05	0.000251	0.64
WBGene00018174	F38B6.4	X	6674869..6679851	24.41	-1.71	-3.28	0	0	0
WBGene00010368	H06A10.1	X	13507566..13510298	1.22	-1.72	-3.28	1.69e-06	3.62e-05	0.08
WBGene00011119	R07E5.13	III	4413457..4414756	190.32	-1.71	-3.27	0	0	0
WBGene00000702	col-128	IV	complement(11550001..11551960)	0.39	-1.71	-3.27	0.00118	0.01	1
WBGene00010189	F57B1.6	V	13209645..13213462	5.85	-1.71	-3.26	1.1e-11	4.34e-10	5.12e-07
WBGene00012526	Y32B12C.3	V	complement(16612792..16614767)	1.21	-1.71	-3.26	8.94e-08	2.28e-06	0.00418
WBGene00002891	let-767	III	complement(6338508..6340228)	419.99	-1.7	-3.25	0	0	0
WBGene00011869	dod-6	III	10197716..10198352	531.23	-1.7	-3.25	0	0	0
WBGene00001957	hlh-13	X	4249249..4250764	3.25	-1.7	-3.25	0.000112	0.00173	1
WBGene00018461	F45D11.16	II	complement(1016262..1018100)	12.78	-1.7	-3.24	2.22e-15	1.24e-13	1.04e-10
WBGene00018250	F40H3.2	II	6173642..6174866	51.23	-1.7	-3.24	0	0	0
WBGene00015426	C04E6.12	V	complement(5918435..5919753)	0.65	-1.7	-3.24	0.00301	0.03	1
WBGene00007758	C27A7.8	V	12153076..12154265	3.9	-1.69	-3.24	8.18e-07	1.83e-05	0.04
WBGene00009113	maph-1.2	I	complement(10418234..10421858)	0.46	-1.69	-3.23	0.000551	0.00731	1
WBGene00022252	Y73B6BL.31	IV	6442287..6446552	56.25	-1.69	-3.23	0	0	0
WBGene00021541	Y42H9B.3	IV	complement(8011030..8012430)	1.47	-1.69	-3.23	2.67e-06	5.53e-05	0.12
WBGene00001914	his-40	X	7310110..7310580	7.95	-1.69	-3.23	1.35e-10	4.85e-09	6.33e-06
WBGene00010791	sodh-2	V	complement(11889719..11891194)	0.6	-1.69	-3.23	0.00156	0.02	1
WBGene00019322	ahcy-1	I	6836390..6838142	1060.42	-1.69	-3.22	0	0	0
WBGene00007341	C05D12.4	II	11431868..11432766	5.18	-1.68	-3.21	5.57e-11	2.07e-09	2.6e-06
WBGene00013587	Y80D3A.9	V	complement(18953137..18957306)	53.39	-1.67	-3.18	0	0	0
WBGene00022455	tyms-1	I	5138259..5139447	1.73	-1.67	-3.17	1.85e-06	3.92e-05	0.09
WBGene00019154	glf-1	IV	5885835..5889805	2.41	-1.67	-3.17	2.84e-13	1.32e-11	1.33e-08
WBGene00011021	R05A10.4	IV	14172484..14173299	2.91	-1.66	-3.17	2.52e-06	5.23e-05	0.12
WBGene00019846	gpx-7	X	complement(7798953..7799780)	17.02	-1.67	-3.17	4.83e-13	2.2e-11	2.26e-08
WBGene00009110	F25D1.5	V	complement(10545741..10546862)	43.87	-1.66	-3.17	1.45e-14	7.61e-13	6.8e-10
WBGene00006039	ssp-10	IV	complement(9850646..9851061)	10.07	-1.66	-3.16	1.61e-10	5.68e-09	7.5e-06
WBGene00195084	C43C3.4	X	complement(9674539..9674865)	4.38	-1.66	-3.16	4.49e-05	0.000743	1
WBGene00007848	cytb-5.1	X	14001902..14003069	466.15	-1.66	-3.16	0	0	0
WBGene00012491	Y20C6A.1	V	complement(17371544..17376737)	4.45	-1.66	-3.16	0	0	0
WBGene00001767	gst-19	II	complement(13625544..13627141)	2.54	-1.66	-3.15	1.91e-06	4.06e-05	0.09
WBGene00001480	fmo-5	V	complement(899312..903579)	35.84	-1.66	-3.15	0	0	0
WBGene00194769	Y32B12C.5	V	complement(16603529..16610952)	4.54	-1.66	-3.15	6.66e-16	3.88e-14	3.11e-11
WBGene00002013	hsp-12.6	IV	complement(9446385..9446980)	1.93	-1.64	-3.13	0.00168	0.02	1
WBGene00004229	ptr-15	V	complement(6966395..6970127)	1.8	-1.65	-3.13	5.31e-12	2.18e-10	2.48e-07
WBGene00010566	K04G2.7	I	complement(8047256..8049351)	0.73	-1.64	-3.12	0.0011	0.01	1
WBGene00020205	arrd-1	II	627513..628668	0.52	-1.64	-3.12	0.00077	0.00991	1
WBGene00008038	C40H1.2	III	9318044..9319271	13.71	-1.64	-3.11	0	0	0
WBGene00007183	B0462.4	V	complement(18329112..18331179)	2.06	-1.64	-3.11	0.000916	0.01	1
WBGene00011725	lips-5	IV	complement(11768638..11773742)	7	-1.63	-3.1	0	0	0
WBGene00003738	nid-1	V	12910113..12917221	44.72	-1.63	-3.1	0	0	0
WBGene00012941	Y47D3B.4	III	11405393..11409425	3.72	-1.63	-3.09	1.21e-12	5.33e-11	5.67e-08
WBGene00003845	odd-1	III	7108322..7109310	2.73	-1.62	-3.08	4.89e-07	1.13e-05	0.02
WBGene00045265	K10C2.8	X	complement(6436439..6437645)	39.87	-1.62	-3.08	0	0	0
WBGene00000216	asp-3	X	6791064..6792715	2345.63	-1.62	-3.08	2.55e-12	1.09e-10	1.19e-07
WBGene00001068	dpy-6	X	complement(8450378..8455640)	3.79	-1.62	-3.08	3.35e-13	1.56e-11	1.57e-08
WBGene00017691	ilys-5	X	complement(6533484..6536840)	775.66	-1.62	-3.07	5.07e-13	2.31e-11	2.37e-08
WBGene00018273	F41C3.7	II	4730060..4731268	2.94	-1.61	-3.06	2.13e-06	4.49e-05	0.1
WBGene00010625	K07C5.2	V	10339500..10340970	15.32	-1.61	-3.06	0	0	0
WBGene00013729	Y111B2A.3	III	12496538..12499348	0.71	-1.61	-3.05	8.2e-07	1.84e-05	0.04
WBGene00010051	F54D5.5	II	complement(11564445..11567020)	0.28	-1.61	-3.04	0.00313	0.03	1
WBGene00011105	R07E3.4	X	complement(10330596..10331873)	153.94	-1.6	-3.04	0	0	0
WBGene00010396	H13N06.2	X	15488120..15491907	1.91	-1.61	-3.04	1.25e-08	3.51e-07	0.000583
WBGene00017060	D2063.1	V	4327130..4328826	2.08	-1.6	-3.04	2.22e-05	0.000391	1
WBGene00013162	Y53F4B.16	II	complement(15051615..15055718)	0.4	-1.6	-3.03	0.0015	0.02	1
WBGene00008155	C47E12.12	IV	complement(9972037..9972652)	3.46	-1.6	-3.03	9.56e-05	0.00149	1
WBGene00019098	F59B1.4	V	complement(3625022..3627044)	0.66	-1.6	-3.03	0.00116	0.01	1
WBGene00018737	F53B1.4	X	complement(2111778..2113084)	2.82	-1.59	-3.02	9.05e-10	2.96e-08	4.23e-05
WBGene00009750	F46A8.7	I	complement(11237693..11238227)	41.48	-1.59	-3.01	0	0	0
WBGene00004006	pgp-12	X	12731850..12737432	1.74	-1.59	-3.01	2.94e-14	1.5e-12	1.38e-09
WBGene00019174	H09G03.1	III	3226352..3230652	8.75	-1.58	-3	6.66e-16	3.88e-14	3.11e-11
WBGene00010214	F57G8.5	V	16339024..16341534	8.81	-1.58	-3	0	0	0
WBGene00010578	K04H8.3	I	14255684..14257005	2.83	-1.58	-2.99	1.77e-06	3.77e-05	0.08
WBGene00195081	C04F6.7	X	complement(3416888..3419213)	0.37	-1.58	-2.99	0.00185	0.02	1
WBGene00007325	C05C9.1	X	11160981..11163686	0.33	-1.58	-2.99	0.00279	0.03	1
WBGene00004098	pqn-2	V	10382442..10383976	0.6	-1.58	-2.99	0.00288	0.03	1
WBGene00018200	btb-17	II	3295414..3296582	20.95	-1.57	-2.98	0	0	0
WBGene00019939	lips-17	II	7608282..7610926	14.01	-1.57	-2.98	0	0	0
WBGene00006862	pnk-4	X	5087840..5092511	23.11	-1.57	-2.98	0	0	0
WBGene00021791	Y51H7C.13	II	complement(1463266..1467367)	2.52	-1.57	-2.97	5.98e-07	1.37e-05	0.03
WBGene00045316	C49F5.9	X	complement(11961522..11962646)	1.37	-1.57	-2.97	3.12e-05	0.000535	1
WBGene00009573	F40E10.5	X	14701791..14703684	5.74	-1.57	-2.97	1.04e-13	5e-12	4.84e-09
WBGene00017418	F13B6.3	IV	complement(7461964..7465957)	11.46	-1.57	-2.96	0	0	0
WBGene00086553	ZC334.13	I	complement(14015754..14016405)	2.37	-1.56	-2.95	0.000682	0.00888	1
WBGene00206522	F14D2.19	II	complement(3335441..3337225)	3	-1.56	-2.95	5.68e-09	1.71e-07	0.000266
WBGene00003778	nnt-1	X	6122315..6127541	5.63	-1.56	-2.95	3.22e-13	1.5e-11	1.5e-08
WBGene00008208	nhr-167	X	complement(11980209..11982045)	1.36	-1.56	-2.95	5.96e-06	0.000117	0.28
WBGene00015965	ugt-48	V	complement(5545703..5548073)	21.57	-1.56	-2.95	0	0	0
WBGene00013540	Y75B8A.3	III	complement(12101745..12106535)	11.3	-1.56	-2.94	0	0	0
WBGene00017717	F22F4.4	X	complement(5998250..6001534)	137.88	-1.56	-2.94	0	0	0
WBGene00015322	C02B8.3	X	8139522..8140233	40.16	-1.56	-2.94	0	0	0
WBGene00011232	pck-2	I	7866132..7872080	905.15	-1.55	-2.93	0	0	0
WBGene00019853	srsx-20	V	complement(9025513..9026540)	1.2	-1.55	-2.93	0.000154	0.0023	1
WBGene00235158	Y37E3.30	I	complement(2150195..2151702)	2.91	-1.54	-2.92	4.46e-05	0.000739	1
WBGene00020120	R160.3	X	complement(4365322..4366318)	19.91	-1.54	-2.92	0	0	0
WBGene00003499	mut-2	I	complement(6356617..6358410)	2.31	-1.54	-2.91	7.22e-12	2.92e-10	3.38e-07
WBGene00016942	C55B7.3	I	6499841..6501413	2.48	-1.54	-2.91	1.81e-07	4.45e-06	0.00846
WBGene00014667	C06A1.4	II	complement(10574842..10578193)	5.92	-1.54	-2.91	0	0	0
WBGene00006946	prx-10	III	5236410..5240050	6	-1.54	-2.91	0	0	0
WBGene00009518	clec-166	IV	complement(1249018..1251517)	27.14	-1.54	-2.91	3.1e-12	1.31e-10	1.45e-07
WBGene00006065	sto-3	X	complement(11620047..11621996)	1.69	-1.54	-2.91	0.000165	0.00246	1
WBGene00000111	alh-5	V	complement(1996109..1999581)	9.35	-1.54	-2.91	9.33e-15	4.98e-13	4.36e-10
WBGene00018946	F56C3.9	X	complement(1391797..1393991)	25.57	-1.54	-2.9	0	0	0
WBGene00001064	dpy-2	II	6714292..6715997	1.38	-1.53	-2.89	2.31e-05	0.000406	1
WBGene00021263	Y22D7AR.10	III	complement(1701710..1702436)	961.23	-1.53	-2.89	0	0	0
WBGene00016957	atic-1	IV	7882028..7900246	72.25	-1.53	-2.89	0	0	0
WBGene00016781	C49G7.3	V	4046405..4047436	306.89	-1.53	-2.89	0	0	0
WBGene00000609	col-20	II	complement(4869607..4870791)	3577.46	-1.52	-2.88	0	0	0
WBGene00018636	F49E8.2	IV	7548438..7551511	2.2	-1.53	-2.88	1.17e-08	3.31e-07	0.000548
WBGene00045365	ZC449.7	X	5014040..5015275	7.06	-1.53	-2.88	5.14e-13	2.34e-11	2.4e-08
WBGene00018811	pmt-2	V	4628580..4635266	428.88	-1.53	-2.88	0	0	0
WBGene00000979	dhs-16	V	5983745..5985511	1.39	-1.53	-2.88	2.52e-05	0.00044	1
WBGene00007330	C05C10.3	II	complement(9934404..9936893)	150.79	-1.52	-2.87	5.22e-15	2.83e-13	2.44e-10
WBGene00021492	comt-5	V	complement(2052286..2053600)	6.23	-1.52	-2.87	1.13e-10	4.08e-09	5.27e-06
WBGene00019963	R08E5.3	V	3772058..3775546	9.35	-1.52	-2.87	0	0	0
WBGene00020660	T21G5.2	I	6870622..6872086	4.99	-1.51	-2.85	6.21e-11	2.3e-09	2.9e-06
WBGene00043534	W02B12.13	II	11445289..11448899	6.39	-1.51	-2.85	1.26e-12	5.52e-11	5.87e-08
WBGene00000117	alh-11	III	complement(774323..778154)	37.51	-1.51	-2.85	0	0	0
WBGene00007954	gcp-2.2	X	11537714..11541417	0.28	-1.51	-2.85	0.00171	0.02	1
WBGene00008812	F14F7.5	III	13032001..13036344	1.54	-1.51	-2.84	9.01e-10	2.94e-08	4.21e-05
WBGene00009554	F39B2.3	I	complement(14788124..14789489)	40	-1.5	-2.83	0	0	0
WBGene00004930	sod-1	II	complement(6972712..6973892)	529.54	-1.5	-2.83	0	0	0
WBGene00013557	Y75B8A.24	III	complement(12251492..12273699)	24.66	-1.5	-2.83	0	0	0
WBGene00008489	srb-17	IV	complement(10454432..10457237)	0.65	-1.5	-2.83	0.00192	0.02	1
WBGene00008563	F07H5.13	II	8790558..8791376	7.4	-1.49	-2.82	1.08e-11	4.28e-10	5.04e-07
WBGene00014006	ZK596.1	IV	10900372..10901383	78.51	-1.49	-2.82	2.58e-12	1.1e-10	1.21e-07
WBGene00002827	let-653	IV	11885530..11891080	6.28	-1.49	-2.82	0	0	0
WBGene00010524	K03B8.6	V	11407523..11409540	10.2	-1.49	-2.82	2.24e-14	1.16e-12	1.05e-09
WBGene00011999	T24F1.7	II	11312473..11313349	2.34	-1.49	-2.81	0.000623	0.00817	1
WBGene00012909	spds-1	II	12804862..12810874	19.49	-1.49	-2.81	0	0	0
WBGene00021249	Y22D7AL.11	III	complement(1630779..1634451)	4.73	-1.49	-2.81	2.07e-14	1.07e-12	9.65e-10
WBGene00007631	wht-3	III	complement(4147381..4151598)	0.32	-1.49	-2.81	0.00221	0.03	1
WBGene00020509	hex-1	X	2223484..2226620	242.9	-1.49	-2.81	0	0	0
WBGene00022845	ZK1055.4	V	6585632..6587371	0.55	-1.49	-2.81	0.00248	0.03	1
WBGene00012316	ctps-1	V	16794878..16801812	13.82	-1.49	-2.81	0	0	0
WBGene00018581	F48A9.1	I	6594344..6596831	12.48	-1.49	-2.8	0	0	0
WBGene00001432	fkb-7	I	10667955..10671016	6.91	-1.49	-2.8	9.21e-09	2.66e-07	0.00043
WBGene00020469	T13A10.2	IV	6253300..6253785	1.74	-1.49	-2.8	0.000566	0.00749	1
WBGene00007808	best-7	IV	complement(11226589..11230249)	4.79	-1.49	-2.8	1.46e-13	6.98e-12	6.83e-09
WBGene00016714	C46F2.1	X	8078063..8080253	34.19	-1.48	-2.8	0	0	0
WBGene00007068	cTel55X.1	X	17714968..17718717	83.21	-1.48	-2.8	0	0	0
WBGene00012457	acbp-6	II	complement(11972313..11973691)	55.61	-1.48	-2.79	0	0	0
WBGene00003572	ncx-7	III	complement(9715883..9720291)	12.32	-1.48	-2.79	0	0	0
WBGene00018543	ugt-32	V	complement(3841859..3844007)	5.25	-1.48	-2.79	1.13e-11	4.47e-10	5.28e-07
WBGene00021403	Y38C1AB.1	IV	36809..39114	3.39	-1.47	-2.78	4.03e-08	1.07e-06	0.00188
WBGene00016995	acly-1	X	1479542..1484398	90.77	-1.48	-2.78	0	0	0
WBGene00045271	F07G6.10	X	1737909..1739229	65.61	-1.47	-2.78	0	0	0
WBGene00020528	lgc-54	V	complement(6840216..6842970)	2.31	-1.48	-2.78	6.96e-10	2.3e-08	3.25e-05
WBGene00009101	F25B3.4	V	complement(9565554..9568775)	4.31	-1.48	-2.78	1.65e-12	7.17e-11	7.73e-08
WBGene00008107	aspm-1	I	complement(9221826..9226386)	0.19	-1.47	-2.77	0.00187	0.02	1
WBGene00012261	lpr-3	X	11057436..11059794	0.68	-1.46	-2.76	5.39e-05	0.000878	1
WBGene00004007	pgp-13	X	12738996..12744375	1.42	-1.47	-2.76	3.55e-09	1.09e-07	0.000166
WBGene00021066	W06H8.2	V	6206815..6208676	5.61	-1.46	-2.76	6.84e-14	3.36e-12	3.2e-09
WBGene00003959	pcp-4	V	complement(19822618..19830099)	5.29	-1.46	-2.76	1.14e-12	5.03e-11	5.33e-08
WBGene00009918	F52A8.5	I	complement(7345942..7347374)	105.02	-1.46	-2.75	0	0	0
WBGene00019381	K04C2.3	III	6873048..6873707	18.3	-1.46	-2.75	1.47e-12	6.42e-11	6.89e-08
WBGene00010274	F58G6.3	IV	9653535..9654227	38.16	-1.46	-2.75	3.33e-16	1.97e-14	1.56e-11
WBGene00007691	C23H4.2	X	12219710..12222731	4.99	-1.46	-2.75	0	0	0
WBGene00012409	Y7A5A.3	X	complement(15781625..15784670)	2.25	-1.46	-2.75	2.79e-06	5.77e-05	0.13
WBGene00001852	hil-1	V	14949777..14952792	67.01	-1.46	-2.75	1.47e-14	7.66e-13	6.85e-10
WBGene00002096	ins-13	II	complement(5544585..5544851)	3.88	-1.45	-2.74	0.00113	0.01	1
WBGene00006463	nduf-2.2	III	6465167..6467208	2.81	-1.45	-2.74	3.14e-11	1.2e-09	1.47e-06
WBGene00045399	Y47G6A.33	I	3564064..3565066	251.7	-1.45	-2.73	0	0	0
WBGene00001491	frm-4	I	complement(5402895..5408459)	52.78	-1.45	-2.73	0	0	0
WBGene00020797	T25D3.3	II	152203..154918	16.32	-1.45	-2.73	0	0	0
WBGene00012330	zip-3	II	complement(13951905..13957523)	69.31	-1.45	-2.73	0	0	0
WBGene00003093	lys-4	IV	complement(11621443..11623124)	247.25	-1.45	-2.73	2.62e-08	7.14e-07	0.00123
WBGene00010924	M153.1	X	12146817..12148471	21.63	-1.44	-2.72	0	0	0
WBGene00015894	acdh-2	II	complement(5544807..5547490)	48.29	-1.44	-2.71	2.27e-07	5.53e-06	0.01
WBGene00010780	K11H3.3	III	9851854..9853822	124.57	-1.44	-2.71	0	0	0
WBGene00009102	F25B3.5	V	complement(9568749..9570291)	8.54	-1.44	-2.71	0	0	0
WBGene00004225	ptr-11	I	complement(160172..166819)	17.25	-1.43	-2.7	0	0	0
WBGene00013176	Y53F4B.39	II	15110144..15116319	34.15	-1.43	-2.7	0	0	0
WBGene00008986	F20G2.2	V	complement(13755011..13756409)	79.02	-1.43	-2.7	0	0	0
WBGene00017390	F12A10.1	II	5496626..5497043	281.01	-1.43	-2.69	2.23e-12	9.6e-11	1.04e-07
WBGene00206390	F14F7.7	III	13030920..13031858	1.42	-1.43	-2.69	0.00193	0.02	1
WBGene00018515	F46G11.2	X	5788123..5790349	3.2	-1.43	-2.69	2.24e-10	7.82e-09	1.05e-05
WBGene00022547	ZC196.3	V	8736674..8738437	1.27	-1.42	-2.69	8.52e-05	0.00134	1
WBGene00013358	abhd-3.1	V	19955460..19958912	71.11	-1.43	-2.69	0	0	0
WBGene00206362	B0041.11	I	complement(4661115..4662199)	4.15	-1.42	-2.68	1.06e-06	2.35e-05	0.05
WBGene00045061	Y57G11B.8	IV	complement(14578262..14578700)	1.61	-1.42	-2.68	0.00388	0.04	1
WBGene00012256	lpr-5	X	11062132..11064540	0.67	-1.42	-2.68	9.82e-05	0.00152	1
WBGene00017515	F16F9.4	X	complement(8459822..8463330)	14.81	-1.41	-2.67	0	0	0
WBGene00013840	fbxa-151	III	complement(1265673..1266855)	8.91	-1.41	-2.66	5.79e-07	1.32e-05	0.03
WBGene00016982	C56G2.9	III	complement(6342386..6343287)	2.24	-1.41	-2.66	2.39e-05	0.000419	1
WBGene00000929	dao-3	X	complement(8084208..8086550)	113.11	-1.41	-2.66	0	0	0
WBGene00016285	C31B8.12	V	complement(2925178..2927722)	0.66	-1.41	-2.66	0.00235	0.03	1
WBGene00020855	hpo-36	V	complement(3727260..3731768)	0.83	-1.41	-2.66	1.6e-05	0.000288	0.75
WBGene00008677	F11A5.9	V	16214890..16217704	45.49	-1.41	-2.66	2.22e-16	1.34e-14	1.04e-11
WBGene00009177	F26H9.5	I	complement(9312644..9314488)	71.2	-1.41	-2.65	0	0	0
WBGene00016217	C29F9.2	III	130947..131754	20.41	-1.41	-2.65	0	0	0
WBGene00021123	W09G12.9	IV	1216627..1218524	25.94	-1.41	-2.65	1.67e-15	9.43e-14	7.78e-11
WBGene00006623	try-5	V	9345772..9348687	1.7	-1.41	-2.65	8.12e-06	0.000154	0.38
WBGene00002183	kat-1	II	7073796..7075551	259.27	-1.4	-2.64	2.41e-14	1.24e-12	1.13e-09
WBGene00002229	klp-19	III	complement(13302743..13307259)	1.32	-1.4	-2.64	4.33e-11	1.63e-09	2.02e-06
WBGene00000019	abt-1	IV	complement(10206193..10214911)	0.11	-1.4	-2.64	0.0045	0.05	1
WBGene00001912	his-38	X	complement(7309564..7309889)	17.74	-1.4	-2.64	4.96e-10	1.67e-08	2.32e-05
WBGene00008215	C49F8.3	X	complement(13386059..13387547)	10.32	-1.4	-2.64	8.08e-12	3.25e-10	3.78e-07
WBGene00000617	col-40	II	complement(1104945..1106973)	0.82	-1.39	-2.63	0.00099	0.01	1
WBGene00086560	ZK355.8	II	2927813..2928149	5.81	-1.4	-2.63	0.000819	0.01	1
WBGene00010321	F59B10.5	II	complement(10521788..10523192)	22.82	-1.39	-2.63	5.88e-11	2.19e-09	2.75e-06
WBGene00012396	Y6D1A.2	II	complement(11818233..11819848)	0.81	-1.39	-2.63	0.00366	0.04	1
WBGene00011407	ppat-1	III	4689305..4692165	20.94	-1.4	-2.63	0	0	0
WBGene00021160	gba-4	IV	complement(5344591..5350929)	10.67	-1.4	-2.63	0.00156	0.02	1
WBGene00020369	T08H10.1	V	4483468..4486531	228.14	-1.4	-2.63	0	0	0
WBGene00020940	W02D7.4	V	complement(8296558..8297542)	38.93	-1.39	-2.63	0	0	0
WBGene00010621	egg-6	I	complement(8676663..8681334)	0.61	-1.39	-2.62	2.35e-06	4.91e-05	0.11
WBGene00013841	fbxa-33	III	1279627..1281725	3.25	-1.39	-2.62	5.07e-08	1.33e-06	0.00237
WBGene00011365	T02C1.1	III	9247644..9248617	1.82	-1.39	-2.62	0.00178	0.02	1
WBGene00014008	ZK596.3	IV	complement(10902083..10904357)	3.31	-1.39	-2.62	9.94e-09	2.86e-07	0.000465
WBGene00017789	F25E5.8	V	7435413..7436962	43.47	-1.39	-2.62	1.11e-16	6.77e-15	5.19e-12
WBGene00004043	plk-2	I	complement(2755579..2758204)	0.35	-1.38	-2.61	0.00221	0.03	1
WBGene00000652	col-76	II	8204341..8207573	38.23	-1.38	-2.61	0	0	0
WBGene00009729	F45E10.2	II	complement(11052140..11055303)	19.28	-1.39	-2.61	1.39e-08	3.87e-07	0.000648
WBGene00013263	Y57A10A.23	II	12240388..12242090	176.85	-1.38	-2.61	0	0	0
WBGene00018241	F40G9.5	III	183345..184908	16.21	-1.38	-2.61	1.11e-15	6.38e-14	5.19e-11
WBGene00018418	F44E2.4	III	complement(8832467..8838424)	2.74	-1.38	-2.61	2.41e-10	8.4e-09	1.13e-05
WBGene00020889	T28C12.2	V	6329197..6330985	5.53	-1.38	-2.61	5.23e-13	2.37e-11	2.44e-08
WBGene00010967	nduo-5	MtDNA	11691..13272	278.7	-1.38	-2.61	9.17e-06	0.000173	0.43
WBGene00010277	F58G6.7	IV	9654317..9655575	33.29	-1.38	-2.6	0	0	0
WBGene00017363	F10G2.2	V	7331216..7331779	1.19	-1.38	-2.6	0.00358	0.04	1
WBGene00001833	hcp-6	I	5165091..5171314	0.3	-1.37	-2.59	2.14e-05	0.000379	1
WBGene00011167	chil-23	II	complement(9466905..9468619)	1.46	-1.37	-2.59	7.71e-05	0.00122	1
WBGene00022191	Y71H2B.1	III	2629011..2631359	77.98	-1.37	-2.59	0	0	0
WBGene00007460	C08F11.13	IV	complement(13607440..13609884)	45.14	-1.37	-2.59	1.11e-16	6.77e-15	5.19e-12
WBGene00022383	Y95B8A.2	I	938483..941776	4.59	-1.36	-2.58	6.43e-09	1.9e-07	0.0003
WBGene00000991	dhs-28	X	6818438..6820073	223.74	-1.37	-2.58	2.22e-16	1.34e-14	1.04e-11
WBGene00020144	T01C8.3	X	complement(16780994..16782894)	2.66	-1.37	-2.58	3.54e-05	0.000601	1
WBGene00012139	T28F4.4	I	complement(7486577..7490174)	17.16	-1.36	-2.57	0	0	0
WBGene00004157	pqn-75	IV	4072327..4077636	53.46	-1.36	-2.57	1.85e-11	7.19e-10	8.66e-07
WBGene00003167	mec-3	IV	complement(10458863..10461766)	4.46	-1.36	-2.57	5.94e-09	1.77e-07	0.000278
WBGene00018466	F45E1.5	X	7976700..7980531	2.66	-1.36	-2.57	1.06e-08	3.02e-07	0.000494
WBGene00009418	F35E8.2	V	15905620..15907032	1.39	-1.36	-2.57	6.88e-05	0.0011	1
WBGene00022661	ZK112.5	III	complement(7738085..7739656)	1.91	-1.36	-2.56	0.000917	0.01	1
WBGene00020139	T01B11.2	IV	complement(8449349..8451771)	127.29	-1.35	-2.56	0	0	0
WBGene00000181	ard-1	IV	11131279..11133785	181.56	-1.36	-2.56	0	0	0
WBGene00022495	fbxa-78	III	complement(1257189..1258414)	10.11	-1.35	-2.55	1.48e-07	3.7e-06	0.00692
WBGene00020396	T10B5.10	V	complement(1852449..1856276)	2.34	-1.35	-2.55	4.18e-08	1.11e-06	0.00195
WBGene00012524	Y32B12B.4	V	16553335..16563505	0.63	-1.35	-2.55	1.11e-08	3.17e-07	0.00052
WBGene00000967	dhs-3	I	complement(8212362..8218361)	251.08	-1.35	-2.54	0	0	0
WBGene00018045	F35D11.4	II	4603198..4604163	16.9	-1.34	-2.53	3.97e-11	1.5e-09	1.86e-06
WBGene00004999	spp-14	X	7725955..7726388	3208.23	-1.34	-2.53	2.44e-15	1.36e-13	1.14e-10
WBGene00016556	math-21	II	1994047..1995656	1.75	-1.33	-2.52	6.18e-06	0.000121	0.29
WBGene00012972	rsa-2	III	11063529..11068758	1.09	-1.33	-2.52	5.13e-09	1.55e-07	0.00024
WBGene00017716	F22F4.1	X	6004483..6007043	1.67	-1.34	-2.52	1.6e-07	3.96e-06	0.00746
WBGene00007909	C34B4.4	V	13089803..13092562	0.86	-1.33	-2.52	0.000117	0.00179	1
WBGene00008792	F14D7.5	V	complement(14299180..14299642)	2.92	-1.34	-2.52	0.00132	0.02	1
WBGene00011056	R06B9.5	II	13736349..13736933	36.24	-1.33	-2.51	0	0	0
WBGene00008352	fbxa-6	III	complement(1271..2948)	4.12	-1.33	-2.51	1.89e-08	5.21e-07	0.000882
WBGene00001155	ech-6	III	complement(9751440..9752922)	406.63	-1.33	-2.51	3.33e-08	8.97e-07	0.00156
WBGene00015381	C03B1.13	X	complement(6335275..6338035)	19.77	-1.33	-2.51	0	0	0
WBGene00019519	K08B5.2	X	complement(16551166..16553876)	9	-1.33	-2.51	5.63e-12	2.31e-10	2.63e-07
WBGene00020962	W02H5.8	V	complement(2647059..2652657)	23.33	-1.33	-2.51	1.11e-16	6.77e-15	5.19e-12
WBGene00003847	blmp-1	I	10409359..10414707	10.83	-1.32	-2.5	1.21e-14	6.4e-13	5.66e-10
WBGene00004259	pyr-1	II	8651107..8658816	21.85	-1.32	-2.5	0	0	0
WBGene00003546	nas-28	III	complement(6180966..6183218)	0.47	-1.32	-2.5	0.00372	0.04	1
WBGene00010964	ctc-1	MtDNA	7827..9428	3816.6	-1.32	-2.5	9.99e-16	5.76e-14	4.67e-11
WBGene00021852	Y54F10AM.8	III	complement(2503448..2507972)	94.75	-1.32	-2.49	0	0	0
WBGene00015483	C05D11.5	III	complement(6410036..6411559)	6.65	-1.32	-2.49	4.35e-11	1.63e-09	2.03e-06
WBGene00012860	acdh-11	III	10566199..10571606	57.94	-1.31	-2.49	0	0	0
WBGene00012880	Y45F10C.4	IV	complement(13663399..13664191)	215.69	-1.31	-2.49	0	0	0
WBGene00007175	B0395.3	X	complement(16035047..16039514)	110.68	-1.32	-2.49	1.11e-16	6.77e-15	5.19e-12
WBGene00021610	nhr-237	V	complement(1625225..1626818)	2.98	-1.32	-2.49	3.08e-07	7.32e-06	0.01
WBGene00017271	F08F8.6	III	7343771..7345824	1.4	-1.31	-2.48	0.000221	0.00319	1
WBGene00008174	C48B4.11	III	complement(9564603..9566064)	0.83	-1.31	-2.48	0.000854	0.01	1
WBGene00003586	ndx-9	IV	complement(11009978..11012020)	29.54	-1.31	-2.48	0	0	0
WBGene00008694	F11C1.5	X	12991447..12999638	35.65	-1.31	-2.48	6.66e-16	3.88e-14	3.11e-11
WBGene00010734	parn-1	V	complement(12692486..12695254)	0.5	-1.31	-2.48	0.002	0.02	1
WBGene00020413	T10E9.3	I	6534072..6539191	14.12	-1.3	-2.47	0	0	0
WBGene00021296	Y25C1A.13	II	complement(3109371..3111227)	31.34	-1.3	-2.47	0	0	0
WBGene00010833	M03B6.1	X	13841610..13843123	12.68	-1.3	-2.47	4.86e-13	2.21e-11	2.27e-08
WBGene00019090	F59A7.2	V	complement(2015829..2016538)	18.4	-1.3	-2.47	2.04e-08	5.61e-07	0.000953
WBGene00008340	C55A6.11	V	11520585..11521554	4.36	-1.3	-2.47	2.39e-07	5.79e-06	0.01
WBGene00018786	hmbx-1	I	989671..992163	7.61	-1.3	-2.46	1.06e-08	3.03e-07	0.000497
WBGene00016728	C46H11.2	I	5050049..5052523	18.4	-1.3	-2.46	3.33e-16	1.97e-14	1.56e-11
WBGene00001686	gpd-4	II	10171270..10172496	0.79	-1.3	-2.46	0.00308	0.03	1
WBGene00003957	pcp-2	IV	complement(9160640..9165127)	29.87	-1.3	-2.46	1.24e-07	3.13e-06	0.0058
WBGene00009495	hrg-6	IV	11031107..11033547	4.48	-1.3	-2.46	7.24e-08	1.86e-06	0.00338
WBGene00007513	wht-2	IV	11470185..11473417	6.3	-1.3	-2.46	5.55e-16	3.26e-14	2.59e-11
WBGene00004002	pgp-8	X	complement(10859351..10864422)	2.41	-1.3	-2.46	2.1e-09	6.59e-08	9.8e-05
WBGene00003155	mcm-3	V	complement(15056719..15059599)	0.24	-1.3	-2.46	0.0033	0.04	1
WBGene00001819	haf-9	I	6081782..6085962	30.48	-1.29	-2.44	1.11e-16	6.77e-15	5.19e-12
WBGene00019225	bgal-2	X	6784434..6787304	31.05	-1.29	-2.44	7.52e-13	3.36e-11	3.52e-08
WBGene00019961	R08E5.1	V	complement(3769798..3771475)	6.3	-1.29	-2.44	1.72e-11	6.7e-10	8.05e-07
WBGene00017621	F20A1.10	V	complement(7052716..7053202)	279.68	-1.29	-2.44	1.11e-16	6.77e-15	5.19e-12
WBGene00000970	dhs-6	II	complement(5617125..5619319)	46.62	-1.28	-2.43	1.22e-15	6.98e-14	5.71e-11
WBGene00011274	R53.5	II	complement(9969615..9970515)	60.59	-1.28	-2.43	0	0	0
WBGene00004144	pqn-60	V	504039..504616	17.31	-1.28	-2.43	1.08e-12	4.75e-11	5.03e-08
WBGene00022130	Y71F9B.9	I	complement(2759023..2761040)	19.3	-1.28	-2.42	0	0	0
WBGene00010422	H32K16.2	I	complement(9154189..9154730)	34.88	-1.28	-2.42	1.1e-09	3.55e-08	5.16e-05
WBGene00044323	tag-281	II	12459772..12460549	3.62	-1.27	-2.42	5.5e-06	0.000109	0.26
WBGene00021159	Y4C6B.5	IV	5319253..5325040	18.27	-1.27	-2.42	0	0	0
WBGene00206386	K10C2.12	X	complement(6420109..6420781)	66.02	-1.28	-2.42	3.43e-14	1.74e-12	1.6e-09
WBGene00012202	W02B12.4	II	complement(11455759..11459356)	13.25	-1.27	-2.41	4.33e-15	2.36e-13	2.02e-10
WBGene00004027	pie-1	III	12426862..12429177	0.9	-1.27	-2.41	0.00332	0.04	1
WBGene00010745	dod-17	IV	12976293..12978344	5.81	-1.27	-2.41	7.84e-05	0.00124	1
WBGene00001684	gpd-2	X	complement(3113434..3114771)	806.07	-1.27	-2.41	4.1e-14	2.05e-12	1.91e-09
WBGene00019962	cysl-3	V	complement(3774533..3776136)	81.39	-1.27	-2.41	0	0	0
WBGene00015067	B0238.1	V	complement(5240770..5243136)	27.88	-1.27	-2.41	3.33e-16	1.97e-14	1.56e-11
WBGene00010442	bus-12	IV	13256085..13259065	0.69	-1.26	-2.4	0.00407	0.04	1
WBGene00008047	lact-7	X	11759214..11764244	0.87	-1.26	-2.4	5.2e-06	0.000103	0.24
WBGene00017341	F10D7.4	X	complement(17378631..17381818)	0.86	-1.26	-2.4	0.00142	0.02	1
WBGene00016364	nhr-161	V	complement(6980595..6982169)	3.06	-1.26	-2.4	1.15e-08	3.27e-07	0.000539
WBGene00018402	kvs-3	V	9318303..9320995	2.14	-1.27	-2.4	6.31e-08	1.64e-06	0.00295
WBGene00020281	T06A4.1	I	770892..776368	0.51	-1.26	-2.39	0.00319	0.03	1
WBGene00019731	M02D8.5	X	complement(8754576..8761580)	10.37	-1.26	-2.39	0	0	0
WBGene00021963	lipl-6	V	complement(6931622..6934288)	0.54	-1.26	-2.39	0.00262	0.03	1
WBGene00011796	T16G1.2	V	12929487..12932830	0.72	-1.26	-2.39	0.000862	0.01	1
WBGene00009980	F53F1.2	V	13406916..13408185	91.64	-1.25	-2.39	0	0	0
WBGene00009148	F26D2.3	V	16407963..16410270	0.63	-1.26	-2.39	0.00165	0.02	1
WBGene00021464	ugt-31	I	2333326..2338688	20.6	-1.25	-2.38	5.44e-11	2.03e-09	2.54e-06
WBGene00004875	smd-1	I	complement(14048085..14051003)	237.57	-1.25	-2.38	4.67e-12	1.93e-10	2.18e-07
WBGene00004195	prx-6	V	complement(4715391..4720109)	8.23	-1.25	-2.38	3.33e-16	1.97e-14	1.56e-11
WBGene00012212	W02D9.6	I	complement(12560260..12560709)	66.04	-1.25	-2.37	1.28e-14	6.73e-13	5.97e-10
WBGene00003585	ndx-8	I	13503045..13507054	5.95	-1.25	-2.37	7.55e-09	2.22e-07	0.000353
WBGene00007131	B0284.1	III	4376503..4379200	6.38	-1.24	-2.37	1.06e-09	3.42e-08	4.94e-05
WBGene00001984	hog-1	X	complement(5852034..5854254)	3.06	-1.24	-2.37	3.84e-07	9.02e-06	0.02
WBGene00015076	B0238.12	V	5267822..5268823	19.19	-1.24	-2.37	4.33e-15	2.36e-13	2.02e-10
WBGene00020938	clec-218	V	8307970..8310878	40.96	-1.24	-2.37	2.22e-16	1.34e-14	1.04e-11
WBGene00007929	dmd-10	V	complement(13222656..13225941)	3.04	-1.24	-2.37	8.11e-08	2.08e-06	0.00379
WBGene00001248	elp-1	V	complement(20764955..20770161)	8.01	-1.25	-2.37	0	0	0
WBGene00021335	spp-23	I	1018835..1019219	157.45	-1.24	-2.36	1.16e-11	4.57e-10	5.41e-07
WBGene00008743	F13D12.9	II	complement(11707451..11709571)	5.84	-1.24	-2.36	7.1e-11	2.61e-09	3.32e-06
WBGene00007129	B0272.3	X	9431432..9432748	88.04	-1.24	-2.36	0	0	0
WBGene00011397	T03E6.8	V	complement(16600567..16603369)	7.86	-1.24	-2.36	2.44e-15	1.36e-13	1.14e-10
WBGene00012228	W03H9.2	II	complement(14142949..14143845)	1.11	-1.23	-2.35	0.00469	0.05	1
WBGene00008355	fbxa-141	X	complement(14511248..14514097)	1.89	-1.23	-2.35	1.1e-05	0.000204	0.51
WBGene00009165	gpx-1	I	9780349..9781416	37.52	-1.22	-2.34	2.11e-15	1.19e-13	9.86e-11
WBGene00008493	F01D5.2	II	complement(13998497..13998956)	18.83	-1.23	-2.34	1.97e-10	6.92e-09	9.2e-06
WBGene00008654	F10F2.2	III	complement(4618874..4643305)	41.23	-1.23	-2.34	5.55e-16	3.26e-14	2.59e-11
WBGene00008809	cyp-13A11	III	13021009..13023949	2.9	-1.23	-2.34	8.86e-08	2.26e-06	0.00414
WBGene00021893	ndnf-1	IV	complement(3023395..3028942)	6.7	-1.22	-2.34	3.02e-12	1.28e-10	1.41e-07
WBGene00015541	C06E7.4	IV	complement(5850839..5859976)	2.12	-1.22	-2.34	2.39e-08	6.51e-07	0.00111
WBGene00018682	aagr-4	X	460651..466972	17.41	-1.23	-2.34	1.63e-12	7.07e-11	7.62e-08
WBGene00000786	cpr-6	X	6607203..6609046	2652.22	-1.22	-2.34	2.15e-14	1.11e-12	1.01e-09
WBGene00018207	F39G3.2	V	4737767..4741169	4.27	-1.23	-2.34	5.88e-09	1.76e-07	0.000275
WBGene00003643	nhr-53	V	complement(15700664..15702362)	5.85	-1.23	-2.34	3.18e-07	7.54e-06	0.01
WBGene00016325	C32E8.9	I	complement(3794553..3798053)	34.92	-1.22	-2.33	0	0	0
WBGene00013895	ZC434.9	I	10356251..10360890	18.03	-1.22	-2.33	1.22e-14	6.45e-13	5.71e-10
WBGene00044767	T23B7.3	II	4850189..4851505	25.31	-1.22	-2.33	7.77e-16	4.5e-14	3.63e-11
WBGene00013090	Y51B9A.8	II	9398866..9399828	3.63	-1.22	-2.33	0.00306	0.03	1
WBGene00000597	col-8	III	complement(7019583..7020600)	3040.49	-1.22	-2.33	1.4e-12	6.13e-11	6.56e-08
WBGene00003956	pcp-1	III	7758730..7761273	63.62	-1.22	-2.33	8.34e-10	2.73e-08	3.9e-05
WBGene00009213	thn-1	IV	12380104..12380857	17.01	-1.22	-2.33	3.1e-06	6.36e-05	0.14
WBGene00009067	F23A7.1	X	16217392..16217666	5.77	-1.22	-2.33	0.00137	0.02	1
WBGene00000110	alh-4	V	complement(6427211..6429927)	156.27	-1.22	-2.33	1.01e-13	4.89e-12	4.73e-09
WBGene00014516	hpo-42	V	complement(16027501..16029338)	1.04	-1.22	-2.33	0.00146	0.02	1
WBGene00016943	acdh-1	I	6497438..6499559	933.95	-1.22	-2.32	0.000107	0.00165	1
WBGene00003524	nas-5	I	9886200..9888216	15.08	-1.21	-2.32	0	0	0
WBGene00020315	T07E3.4	III	6898016..6900603	72.1	-1.22	-2.32	0	0	0
WBGene00018348	F42C5.6	IV	complement(7308442..7309057)	3.91	-1.21	-2.32	4.3e-05	0.000715	1
WBGene00015751	C14A11.6	X	complement(2810484..2814125)	5.89	-1.21	-2.32	1.18e-12	5.2e-11	5.52e-08
WBGene00009617	F41E7.1	X	10279599..10282845	26.97	-1.21	-2.32	1.22e-11	4.8e-10	5.69e-07
WBGene00000752	col-179	X	11201523..11202488	679.25	-1.21	-2.32	2.96e-10	1.02e-08	1.38e-05
WBGene00020707	wago-10	V	343460..347623	0.32	-1.21	-2.32	0.00112	0.01	1
WBGene00017565	ddo-2	V	complement(7433401..7435032)	35.67	-1.22	-2.32	3.15e-12	1.33e-10	1.47e-07
WBGene00022545	ZC196.1	V	8742804..8745045	1.96	-1.21	-2.32	3.52e-06	7.14e-05	0.16
WBGene00016805	C50D2.1	II	111644..114454	0.78	-1.21	-2.31	0.000299	0.0042	1
WBGene00000198	art-1	II	complement(6970668..6972235)	231.77	-1.21	-2.31	2.51e-14	1.29e-12	1.17e-09
WBGene00015064	B0228.7	II	complement(7757190..7758439)	37.6	-1.21	-2.31	8.88e-16	5.13e-14	4.15e-11
WBGene00001633	gly-8	III	11624991..11628238	141.19	-1.21	-2.31	2e-15	1.13e-13	9.34e-11
WBGene00006927	vit-3	X	complement(3567397..3572549)	2405.48	-1.21	-2.31	8.26e-09	2.4e-07	0.000386
WBGene00020847	cgr-1	X	complement(3597273..3600457)	53.33	-1.2	-2.31	5.55e-16	3.26e-14	2.59e-11
WBGene00013872	ZC374.2	X	complement(10034836..10047417)	3.76	-1.21	-2.31	2.62e-09	8.19e-08	0.000122
WBGene00017734	F23C8.5	I	complement(2418450..2420404)	212.81	-1.2	-2.3	5.51e-14	2.73e-12	2.57e-09
WBGene00015693	ugt-28	I	4727301..4730366	12.01	-1.2	-2.3	7.79e-14	3.8e-12	3.64e-09
WBGene00003675	nhr-85	I	complement(13056091..13062122)	5.05	-1.2	-2.3	2.08e-10	7.32e-09	9.74e-06
WBGene00194650	C36A4.14	III	complement(3830279..3832240)	14.52	-1.2	-2.3	5.06e-14	2.51e-12	2.37e-09
WBGene00019818	R02C2.7	V	complement(241326..242616)	13.67	-1.2	-2.3	2.13e-09	6.7e-08	9.97e-05
WBGene00013894	ZC434.8	I	complement(10348049..10349645)	0.72	-1.2	-2.29	0.0016	0.02	1
WBGene00001993	hpd-1	III	10535526..10537683	168.77	-1.2	-2.29	3.2e-14	1.63e-12	1.49e-09
WBGene00013870	ZC373.5	X	complement(10072211..10074291)	14.93	-1.19	-2.29	1.22e-15	6.98e-14	5.71e-11
WBGene00008335	C55A6.6	V	complement(11513705..11514737)	13.3	-1.2	-2.29	4.44e-14	2.22e-12	2.08e-09
WBGene00012213	W02D9.7	I	complement(12559275..12559672)	649.14	-1.19	-2.28	4.94e-14	2.46e-12	2.31e-09
WBGene00004451	rpl-37	III	3528547..3528968	33.26	-1.19	-2.28	3.01e-10	1.04e-08	1.41e-05
WBGene00009952	acaa-2	III	13344917..13346866	251.17	-1.19	-2.28	6.78e-12	2.77e-10	3.17e-07
WBGene00015674	C10E2.4	X	complement(16749755..16751110)	2.14	-1.19	-2.28	0.00338	0.04	1
WBGene00004258	pyc-1	V	complement(11817783..11822529)	119.18	-1.19	-2.28	1.46e-12	6.36e-11	6.81e-08
WBGene00044316	F41G3.21	II	complement(6752352..6752950)	10.18	-1.18	-2.27	1.42e-08	3.96e-07	0.000663
WBGene00000118	alh-12	III	7454012..7455982	110.89	-1.18	-2.27	4.66e-15	2.54e-13	2.18e-10
WBGene00010778	gpdh-2	III	complement(9854075..9859183)	174.85	-1.18	-2.27	1.11e-14	5.89e-13	5.19e-10
WBGene00010962	ctc-3	MtDNA	5678..6449	2978.14	-1.18	-2.27	1.77e-13	8.41e-12	8.26e-09
WBGene00018992	trpl-1	III	complement(2849066..2855419)	0.85	-1.18	-2.26	0.000148	0.00222	1
WBGene00016027	C23H5.8	IV	complement(2111890..2113422)	282.63	-1.18	-2.26	1.23e-05	0.000226	0.57
WBGene00003410	mrp-4	X	9884278..9889704	4.59	-1.18	-2.26	3.8e-14	1.92e-12	1.77e-09
WBGene00007894	C33D3.3	X	10485383..10486659	4.83	-1.18	-2.26	1.3e-07	3.27e-06	0.00607
WBGene00020708	dmd-8	V	complement(334603..336861)	2.01	-1.18	-2.26	5.07e-08	1.33e-06	0.00237
WBGene00013906	ugt-5	V	complement(12790700..12792965)	11.49	-1.18	-2.26	5.33e-13	2.41e-11	2.49e-08
WBGene00001404	fbp-1	I	complement(2580935..2586124)	187.36	-1.17	-2.25	1.34e-13	6.43e-12	6.27e-09
WBGene00020166	T02G5.7	II	7075614..7077191	204.89	-1.17	-2.25	2.99e-13	1.39e-11	1.4e-08
WBGene00012324	rhy-1	II	9161379..9163604	10.63	-1.17	-2.25	2e-15	1.13e-13	9.34e-11
WBGene00020006	set-15	IV	complement(4776370..4780083)	2.32	-1.17	-2.25	1.51e-08	4.21e-07	0.000707
WBGene00019153	H04M03.3	IV	5891572..5893329	10.8	-1.17	-2.25	1.83e-07	4.48e-06	0.00853
WBGene00012433	Y11D7A.9	IV	complement(9254260..9256099)	3.84	-1.17	-2.25	2.21e-06	4.64e-05	0.1
WBGene00017718	F22F4.5	X	complement(5991902..5992835)	51.63	-1.17	-2.25	1.11e-16	6.77e-15	5.19e-12
WBGene00007140	cyp-29A4	V	9654705..9657975	16.11	-1.17	-2.25	0.000485	0.00652	1
WBGene00008390	D1086.3	V	14092863..14093986	688.19	-1.17	-2.25	8.44e-10	2.76e-08	3.94e-05
WBGene00004068	pnk-1	I	6294896..6297636	301.73	-1.16	-2.24	3.6e-12	1.51e-10	1.68e-07
WBGene00016355	lact-5	II	complement(4818572..4821564)	9.56	-1.16	-2.24	7.77e-16	4.5e-14	3.63e-11
WBGene00002025	hsp-60	III	1619742..1625920	47.39	-1.16	-2.24	5.74e-13	2.59e-11	2.68e-08
WBGene00000044	acr-5	III	complement(6509699..6514768)	0.76	-1.16	-2.24	0.00067	0.00874	1
WBGene00019445	frpr-12	V	8902339..8905423	1.24	-1.16	-2.24	3.71e-05	0.000625	1
WBGene00009480	F36F2.7	I	complement(9000097..9001690)	1.51	-1.16	-2.23	0.00126	0.02	1
WBGene00014030	glb-1	III	complement(8922399..8923428)	302.26	-1.16	-2.23	1.32e-12	5.78e-11	6.18e-08
WBGene00013385	Y62E10A.19	IV	complement(13403771..13408271)	9.71	-1.15	-2.23	3.17e-09	9.79e-08	0.000148
WBGene00015792	C15C7.6	X	complement(3167570..3170508)	0.78	-1.16	-2.23	0.00191	0.02	1
WBGene00022515	ttr-48	X	complement(3840866..3842468)	309.52	-1.16	-2.23	1.89e-15	1.07e-13	8.82e-11
WBGene00003159	mcm-7	V	4347166..4349775	0.82	-1.16	-2.23	6.24e-05	0.00101	1
WBGene00001598	glh-1	I	6854688..6857537	4.21	-1.15	-2.22	9.53e-13	4.22e-11	4.45e-08
WBGene00008401	D2005.6	I	complement(7786677..7793539)	0.75	-1.15	-2.22	0.00429	0.04	1
WBGene00003784	nos-2	II	7065637..7067050	2.15	-1.15	-2.22	8.86e-06	0.000167	0.41
WBGene00006530	tba-4	II	10918706..10920184	166.61	-1.15	-2.22	2.42e-13	1.14e-11	1.13e-08
WBGene00014206	nit-1	III	3922207..3923787	22.67	-1.15	-2.22	1.22e-15	6.98e-14	5.71e-11
WBGene00007452	C08F11.3	IV	13619508..13621513	6.33	-1.15	-2.22	7.96e-09	2.33e-07	0.000372
WBGene00012448	cyp-33D3	V	complement(18832327..18837214)	1.89	-1.15	-2.22	0.000238	0.00341	1
WBGene00017838	F26G1.2	II	4763194..4764178	81.08	-1.14	-2.21	9e-12	3.59e-10	4.21e-07
WBGene00004059	pmp-2	II	complement(6884049..6887764)	60.89	-1.15	-2.21	3.33e-16	1.97e-14	1.56e-11
WBGene00008799	F14E5.1	II	8417663..8419754	4.64	-1.14	-2.21	1.34e-07	3.37e-06	0.00628
WBGene00044492	Y54G2A.49	IV	complement(2851693..2853261)	8.33	-1.14	-2.21	2.29e-05	0.000402	1
WBGene00018084	F36A4.5	IV	4265806..4266597	9.33	-1.15	-2.21	8.19e-09	2.38e-07	0.000383
WBGene00009042	F22B5.4	II	8449701..8452679	3.4	-1.14	-2.2	0.000543	0.00722	1
WBGene00007680	maa-1	III	complement(11819805..11822515)	33.22	-1.13	-2.2	0	0	0
WBGene00012170	W01B6.3	IV	complement(10070270..10072626)	1.14	-1.14	-2.2	0.00443	0.05	1
WBGene00017765	gcst-1	V	5712899..5714772	70.76	-1.14	-2.2	6.66e-16	3.88e-14	3.11e-11
WBGene00013883	npr-13	V	complement(14852826..14858596)	1.61	-1.14	-2.2	2.17e-05	0.000384	1
WBGene00005131	srd-53	I	7294038..7295687	0.82	-1.13	-2.19	0.00464	0.05	1
WBGene00013007	Y48E1B.8	II	13585727..13589038	83.65	-1.13	-2.19	3.98e-11	1.5e-09	1.86e-06
WBGene00011045	gpx-2	II	14866766..14869577	103.57	-1.13	-2.19	3.1e-14	1.58e-12	1.45e-09
WBGene00013527	Y73F8A.22	IV	complement(15439190..15441408)	1.9	-1.13	-2.19	0.000516	0.00691	1
WBGene00019865	R04A9.6	X	397567..400695	4.13	-1.13	-2.19	3.23e-09	9.96e-08	0.000151
WBGene00007070	ugt-49	V	10372141..10374261	31.04	-1.13	-2.19	1.33e-14	7e-13	6.23e-10
WBGene00004409	rla-1	I	complement(2069041..2069587)	1763.23	-1.13	-2.18	1.05e-10	3.81e-09	4.9e-06
WBGene00004439	rpl-25.2	I	complement(8329061..8329684)	611.43	-1.13	-2.18	2.16e-10	7.58e-09	1.01e-05
WBGene00017443	F13H8.11	II	complement(6257633..6259998)	15.41	-1.13	-2.18	6.38e-14	3.14e-12	2.98e-09
WBGene00019878	R05D3.3	III	8364632..8366502	0.69	-1.12	-2.18	0.00264	0.03	1
WBGene00017730	F22H10.6	X	complement(16689366..16690860)	42.53	-1.12	-2.18	2.77e-09	8.65e-08	0.00013
WBGene00016422	noah-1	I	complement(5874433..5878954)	4.19	-1.12	-2.17	3.22e-10	1.11e-08	1.51e-05
WBGene00007978	C36B1.11	I	complement(8755843..8757605)	3.69	-1.12	-2.17	1.46e-07	3.66e-06	0.00684
WBGene00004443	rpl-29	IV	13882194..13882663	1471.78	-1.12	-2.17	1.07e-10	3.89e-09	5.02e-06
WBGene00016511	C37H5.13	V	complement(4857159..4862965)	30.7	-1.12	-2.17	1.11e-16	6.77e-15	5.19e-12
WBGene00010963	nduo-4	MtDNA	6506..7808	326.7	-1.12	-2.17	3.5e-09	1.07e-07	0.000164
WBGene00020283	T06A4.3	I	763625..770720	4.35	-1.11	-2.16	3.78e-09	1.15e-07	0.000177
WBGene00077701	poml-3	I	complement(4145312..4147136)	16.95	-1.11	-2.16	3.78e-11	1.44e-09	1.77e-06
WBGene00007109	B0035.6	IV	11320800..11323636	2.46	-1.11	-2.16	2.06e-08	5.64e-07	0.000961
WBGene00014132	ZK896.1	IV	complement(12872829..12875360)	3.82	-1.11	-2.16	6.19e-07	1.41e-05	0.03
WBGene00206536	C14A6.16	V	18146965..18154396	1.24	-1.11	-2.16	6.75e-05	0.00108	1
WBGene00022039	Y65B4BL.7	I	complement(508850..510837)	5.15	-1.1	-2.15	6.12e-07	1.39e-05	0.03
WBGene00015299	C01F1.4	II	4276214..4279268	2.58	-1.11	-2.15	6.94e-07	1.57e-05	0.03
WBGene00020478	T13C2.2	II	6792231..6799265	0.7	-1.11	-2.15	0.00272	0.03	1
WBGene00004454	rpl-41	II	complement(11096571..11097204)	2355.53	-1.11	-2.15	1.45e-10	5.18e-09	6.8e-06
WBGene00001793	gsy-1	II	complement(12866448..12878104)	39.86	-1.1	-2.15	4.88e-15	2.65e-13	2.28e-10
WBGene00002231	knl-1	III	8250636..8254286	0.55	-1.1	-2.15	0.000103	0.0016	1
WBGene00003571	ncx-6	III	complement(9710249..9713928)	2.86	-1.1	-2.15	6.98e-06	0.000135	0.33
WBGene00000402	cdh-10	IV	complement(2436515..2463369)	0.4	-1.1	-2.15	3.99e-05	0.000668	1
WBGene00001569	meg-3	X	complement(1986203..1989605)	1.28	-1.11	-2.15	2.76e-07	6.6e-06	0.01
WBGene00009635	F42F12.3	X	12350588..12351746	46.36	-1.1	-2.15	3.66e-14	1.85e-12	1.71e-09
WBGene00019240	H24K24.3	V	911776..916460	104	-1.1	-2.15	1.33e-15	7.59e-14	6.23e-11
WBGene00018222	F40A3.7	V	complement(7895465..7899861)	4.67	-1.1	-2.15	1.52e-07	3.77e-06	0.00708
WBGene00007181	B0462.1	V	18325035..18328791	1.16	-1.11	-2.15	7.75e-05	0.00123	1
WBGene00004484	rps-15	I	complement(8815512..8816488)	1244.46	-1.09	-2.14	1.5e-10	5.33e-09	7.01e-06
WBGene00017154	ugt-57	X	6991757..6994159	0.62	-1.1	-2.14	0.00366	0.04	1
WBGene00020517	hpo-8	V	6839256..6840256	287.43	-1.1	-2.14	6.38e-13	2.87e-11	2.98e-08
WBGene00007122	B0250.5	V	20493924..20497346	123.69	-1.1	-2.14	3.75e-12	1.57e-10	1.75e-07
WBGene00017858	F27C1.11	I	complement(5433907..5443026)	0.91	-1.09	-2.13	2.37e-06	4.93e-05	0.11
WBGene00004408	rla-0	I	10567894..10569019	2784.48	-1.09	-2.13	2.05e-11	7.95e-10	9.6e-07
WBGene00004495	rps-26	I	14759918..14760663	1876.35	-1.09	-2.13	2.42e-10	8.41e-09	1.13e-05
WBGene00012582	clec-8	II	complement(12575691..12577722)	15.21	-1.09	-2.13	3.72e-12	1.55e-10	1.74e-07
WBGene00000698	col-124	IV	10216450..10217643	2385.1	-1.09	-2.13	3.73e-10	1.27e-08	1.74e-05
WBGene00009926	noah-2	IV	14091254..14096624	2.44	-1.09	-2.13	5.49e-07	1.26e-05	0.03
WBGene00016984	npr-8	X	7377302..7388400	3.73	-1.09	-2.13	1e-08	2.88e-07	0.000469
WBGene00000749	col-176	X	10077613..10078738	4	-1.09	-2.13	3.18e-06	6.53e-05	0.15
WBGene00018286	F41E6.5	V	8603564..8605469	25.88	-1.09	-2.13	9.1e-13	4.04e-11	4.26e-08
WBGene00008334	sdz-8	V	complement(11515086..11516178)	5.36	-1.09	-2.13	5.45e-08	1.43e-06	0.00255
WBGene00009292	F31D4.5	V	20854143..20858576	0.97	-1.09	-2.13	0.00158	0.02	1
WBGene00010242	F58D5.2	I	complement(12065947..12068660)	23.89	-1.09	-2.12	6.07e-13	2.73e-11	2.84e-08
WBGene00022497	Y119D3B.21	III	1214952..1215287	3869.18	-1.08	-2.12	3.77e-11	1.43e-09	1.76e-06
WBGene00004420	rpl-9	III	complement(7572105..7572831)	1560.49	-1.08	-2.12	1.18e-10	4.26e-09	5.51e-06
WBGene00011554	T07A5.1	III	complement(10303410..10306145)	5.05	-1.08	-2.12	3.02e-07	7.2e-06	0.01
WBGene00004497	rps-28	IV	1659691..1660011	1897	-1.08	-2.12	4.72e-10	1.59e-08	2.21e-05
WBGene00004477	rps-8	IV	complement(7312981..7313864)	2934.45	-1.08	-2.12	4.56e-11	1.71e-09	2.13e-06
WBGene00001157	ech-8	IV	complement(10236629..10239114)	24.96	-1.08	-2.12	3.92e-13	1.81e-11	1.83e-08
WBGene00004001	pgp-7	X	complement(10864969..10870237)	0.38	-1.09	-2.12	0.00251	0.03	1
WBGene00012441	glb-28	X	complement(15314984..15317223)	2.28	-1.09	-2.12	0.000488	0.00655	1
WBGene00022584	ZC266.1	V	complement(4694976..4700289)	14.22	-1.08	-2.12	1.44e-15	8.22e-14	6.75e-11
WBGene00012280	W05E10.1	V	complement(11689422..11691691)	12.69	-1.09	-2.12	1.53e-12	6.67e-11	7.16e-08
WBGene00008560	pho-13	II	complement(8804838..8806945)	10.64	-1.08	-2.11	1.68e-05	0.000301	0.78
WBGene00004255	epac-1	III	10189218..10195399	0.52	-1.08	-2.11	0.000812	0.01	1
WBGene00018333	cyp-33E3	IV	8615022..8616021	2.87	-1.08	-2.11	0.000171	0.00253	1
WBGene00007692	C23H4.3	X	12226203..12229878	13.05	-1.08	-2.11	5.02e-12	2.07e-10	2.35e-07
WBGene00001152	ech-3	V	8022294..8023308	22.43	-1.08	-2.11	1.69e-13	8.07e-12	7.91e-09
WBGene00007152	clec-225	V	complement(13133750..13134858)	6.67	-1.08	-2.11	1.57e-06	3.37e-05	0.07
WBGene00008522	F02D8.5	V	14971436..14972184	154.21	-1.08	-2.11	1.42e-10	5.06e-09	6.61e-06
WBGene00009486	F36G9.7	V	complement(15968422..15969753)	8.5	-1.08	-2.11	0.000304	0.00427	1
WBGene00010959	nduo-1	MtDNA	1763..2635	625.35	-1.08	-2.11	4.44e-10	1.5e-08	2.07e-05
WBGene00009466	F36D1.7	I	11263148..11263661	30.63	-1.07	-2.1	2.87e-12	1.22e-10	1.34e-07
WBGene00011156	R09B3.3	I	complement(11910328..11911021)	123.2	-1.07	-2.1	1.61e-11	6.26e-10	7.52e-07
WBGene00004020	pho-1	II	complement(5233158..5235926)	42.32	-1.07	-2.1	1.05e-08	3.02e-07	0.000493
WBGene00000971	dhs-7	II	complement(7206990..7208379)	8.36	-1.07	-2.1	1.19e-08	3.35e-07	0.000554
WBGene00006853	unc-130	II	11281986..11283954	2.65	-1.07	-2.1	8.67e-06	0.000164	0.41
WBGene00008446	E01G4.3	II	complement(13460991..13469602)	260.42	-1.07	-2.1	4.5e-12	1.87e-10	2.1e-07
WBGene00014978	ZC47.8	III	complement(1277960..1278991)	2.17	-1.07	-2.1	0.000337	0.00468	1
WBGene00020819	T26A5.2	III	6467382..6471654	0.38	-1.07	-2.1	0.00229	0.03	1
WBGene00015523	ztf-30	III	complement(8595368..8597870)	1.24	-1.07	-2.1	0.000251	0.00359	1
WBGene00000750	col-177	X	complement(10999742..11001852)	1.06	-1.07	-2.1	0.00164	0.02	1
WBGene00012777	lact-8	V	complement(11091014..11093614)	9.73	-1.07	-2.1	2.53e-13	1.19e-11	1.18e-08
WBGene00004476	rps-7	I	10330879..10331747	2647.96	-1.06	-2.09	1.76e-10	6.2e-09	8.22e-06
WBGene00013510	Y71A12B.13	I	13961011..13969571	2.77	-1.07	-2.09	1.13e-08	3.22e-07	0.00053
WBGene00002238	kars-1	II	complement(7070186..7072415)	70.02	-1.06	-2.09	8.46e-12	3.39e-10	3.95e-07
WBGene00010943	M176.4	II	9420480..9422199	75.14	-1.06	-2.09	5.42e-10	1.81e-08	2.53e-05
WBGene00022597	ZC395.5	III	5267809..5268781	42.88	-1.06	-2.09	8.17e-09	2.38e-07	0.000382
WBGene00016595	C42D4.2	IV	7180544..7182993	9.5	-1.06	-2.09	8.17e-09	2.38e-07	0.000382
WBGene00010554	mlc-6	X	complement(14245732..14246611)	5.07	-1.06	-2.09	7e-05	0.00112	1
WBGene00018138	folt-2	V	complement(2872465..2875600)	214.23	-1.06	-2.09	0.000124	0.0019	1
WBGene00000829	ctb-1	MtDNA	4504..5621	1868.44	-1.07	-2.09	2.53e-10	8.79e-09	1.18e-05
WBGene00015889	C17C3.3	II	5561763..5563523	2.87	-1.06	-2.08	9.07e-07	2.02e-05	0.04
WBGene00004447	rpl-33	II	7105556..7106462	1420.64	-1.06	-2.08	7.27e-10	2.4e-08	3.4e-05
WBGene00012179	W01D2.1	II	14815518..14816212	1490.45	-1.06	-2.08	2.02e-09	6.38e-08	9.46e-05
WBGene00003917	par-2	III	1081403..1095073	1.05	-1.06	-2.08	1.6e-06	3.44e-05	0.07
WBGene00010972	R01H10.4	III	10254852..10257227	26.46	-1.06	-2.08	1.86e-13	8.82e-12	8.67e-09
WBGene00019019	frpr-10	IV	7970525..7973363	1.45	-1.06	-2.08	0.00102	0.01	1
WBGene00015766	C14C11.2	V	5660928..5663496	0.89	-1.05	-2.08	0.0005	0.00671	1
WBGene00003474	mtl-2	V	complement(14018272..14018643)	2617.6	-1.06	-2.08	1.24e-08	3.49e-07	0.00058
WBGene00013875	ZC376.3	V	complement(14168362..14171457)	9.37	-1.06	-2.08	7.14e-12	2.9e-10	3.34e-07
WBGene00019183	npr-30	III	3321..11940	2.41	-1.05	-2.07	1.97e-06	4.17e-05	0.09
WBGene00004494	rps-25	IV	complement(5947036..5947605)	3186.73	-1.05	-2.07	5.4e-10	1.81e-08	2.53e-05
WBGene00044574	F23G4.1	X	complement(6601558..6603212)	3.7	-1.05	-2.07	0.00385	0.04	1
WBGene00006351	sur-5	X	complement(7301357..7305570)	81.25	-1.05	-2.07	1.18e-10	4.26e-09	5.52e-06
WBGene00017244	apy-1	X	complement(7568134..7569722)	194.41	-1.05	-2.07	2.7e-12	1.15e-10	1.26e-07
WBGene00002260	lbp-8	V	13890700..13891362	6.48	-1.05	-2.07	0.00211	0.02	1
WBGene00012688	Y39B6A.29	V	complement(19020487..19024765)	2.12	-1.05	-2.07	0.000212	0.00308	1
WBGene00219286	C04F12.16	I	9704952..9705293	9.28	-1.04	-2.06	0.000293	0.00413	1
WBGene00016890	lst-5	II	7022927..7024930	6.64	-1.04	-2.06	3.93e-08	1.05e-06	0.00184
WBGene00013851	ZC101.1	II	complement(14675263..14684296)	2.08	-1.04	-2.06	6.48e-05	0.00104	1
WBGene00013156	Y53F4B.9	II	complement(15004865..15010416)	1.44	-1.04	-2.06	1.24e-06	2.72e-05	0.06
WBGene00000975	dhs-12	IV	10145249..10146225	72.4	-1.04	-2.06	1.13e-13	5.42e-12	5.26e-09
WBGene00004410	rla-2	IV	complement(13369424..13370285)	1019.45	-1.04	-2.06	3.6e-10	1.23e-08	1.68e-05
WBGene00017294	F09E10.1	X	1502880..1503219	249.09	-1.04	-2.06	6.55e-10	2.17e-08	3.06e-05
WBGene00022498	hsd-2	X	5005269..5007024	3.09	-1.05	-2.06	7.06e-06	0.000136	0.33
WBGene00017720	F22F7.2	V	2122827..2127360	4.01	-1.04	-2.06	8.74e-09	2.53e-07	0.000409
WBGene00015692	ugt-25	I	4731604..4735279	55.55	-1.03	-2.05	3.6e-05	0.000609	1
WBGene00010155	F56F3.4	III	4468878..4470809	1.55	-1.04	-2.05	0.000192	0.00281	1
WBGene00004470	rps-1	III	4475918..4476887	2301.36	-1.03	-2.05	4.48e-10	1.52e-08	2.09e-05
WBGene00012426	Y11D7A.1	IV	complement(9228277..9231051)	1.38	-1.03	-2.05	0.0011	0.01	1
WBGene00007106	B0035.3	IV	complement(11314077..11315050)	15.33	-1.03	-2.05	7.11e-12	2.89e-10	3.32e-07
WBGene00019759	M03F4.6	X	complement(4964409..4969359)	5.28	-1.04	-2.05	1.35e-08	3.78e-07	0.000632
WBGene00016782	phat-3	V	4043916..4045001	24.49	-1.04	-2.05	9.53e-14	4.61e-12	4.45e-09
WBGene00019444	frpr-11	V	8907629..8909442	6.43	-1.04	-2.05	3.6e-08	9.65e-07	0.00168
WBGene00000255	bli-5	III	complement(13427723..13429713)	3.69	-1.03	-2.04	9.61e-05	0.00149	1
WBGene00004493	rps-24	IV	385894..386606	2224.7	-1.03	-2.04	7.78e-10	2.55e-08	3.64e-05
WBGene00000692	col-118	IV	8848182..8849676	39.27	-1.03	-2.04	8.7e-13	3.87e-11	4.07e-08
WBGene00000608	col-19	X	421707..422776	1812.1	-1.03	-2.04	3.43e-09	1.05e-07	0.00016
WBGene00020137	T01B10.5	X	8495322..8497959	3.56	-1.03	-2.04	8.4e-05	0.00132	1
WBGene00011083	glo-1	X	complement(9872910..9882214)	23.38	-1.03	-2.04	2e-12	8.63e-11	9.35e-08
WBGene00010010	gmeb-2	X	15882100..15885374	4.93	-1.03	-2.04	5.96e-09	1.77e-07	0.000278
WBGene00019978	hacd-1	V	1460369..1461614	485.99	-1.03	-2.04	3.33e-09	1.03e-07	0.000156
WBGene00020516	T15B7.1	V	6842774..6846668	81.43	-1.03	-2.04	4.81e-08	1.27e-06	0.00225
WBGene00011285	ttr-28	V	complement(12904310..12905185)	5.85	-1.03	-2.04	4.23e-06	8.46e-05	0.2
WBGene00009429	F35E12.5	V	complement(13737007..13738471)	78.11	-1.03	-2.04	1.7e-10	6.02e-09	7.97e-06
WBGene00008595	clec-56	V	14474441..14476795	54.89	-1.03	-2.04	8.94e-12	3.58e-10	4.18e-07
WBGene00000239	bas-1	III	5612274..5614679	35.07	-1.02	-2.03	4.43e-11	1.66e-09	2.07e-06
WBGene00004481	rps-12	III	5679239..5680187	1693.2	-1.02	-2.03	3.54e-09	1.08e-07	0.000165
WBGene00017166	aldo-2	III	complement(5874672..5876625)	1061.49	-1.02	-2.03	1.66e-09	5.27e-08	7.75e-05
WBGene00019825	R02D3.8	IV	complement(255967..257199)	22.93	-1.02	-2.03	5.43e-09	1.63e-07	0.000254
WBGene00000693	col-119	IV	complement(8978823..8979812)	7880.44	-1.02	-2.03	2.2e-10	7.68e-09	1.03e-05
WBGene00001750	gst-2	IV	complement(10140330..10141513)	2.27	-1.02	-2.03	0.00104	0.01	1
WBGene00010505	K02D3.2	X	complement(13708721..13711964)	1.82	-1.02	-2.03	0.00436	0.05	1
WBGene00013946	ZK228.3	V	complement(18458236..18461231)	53.22	-1.02	-2.03	2.46e-14	1.27e-12	1.15e-09
WBGene00009696	F44F1.4	I	complement(13263803..13265570)	2.15	-1.01	-2.02	0.000263	0.00375	1
WBGene00014244	ZK1307.1	II	complement(9654343..9655599)	78.46	-1.01	-2.02	4.5e-12	1.87e-10	2.1e-07
WBGene00011271	flad-1	II	9944026..9947121	14.84	-1.02	-2.02	3.66e-15	2.01e-13	1.71e-10
WBGene00004483	rps-14	III	complement(7178693..7179606)	1583.21	-1.01	-2.02	1.02e-09	3.3e-08	4.76e-05
WBGene00000395	cdh-3	III	complement(7741273..7754448)	0.21	-1.02	-2.02	0.00014	0.00211	1
WBGene00014028	trxr-2	III	8913727..8916746	4.01	-1.01	-2.02	5.99e-08	1.56e-06	0.0028
WBGene00016987	CC8.2	IV	complement(3645163..3648684)	30.33	-1.02	-2.02	1.54e-12	6.71e-11	7.2e-08
WBGene00016614	trpp-12	X	2409690..2412966	28.67	-1.01	-2.02	2.52e-12	1.08e-10	1.18e-07
WBGene00012445	Y16B4A.2	X	complement(14761907..14771851)	23.36	-1.01	-2.02	0.000525	0.00701	1
WBGene00012339	W07G4.5	V	13047978..13049235	84.71	-1.01	-2.02	3.96e-13	1.82e-11	1.85e-08
WBGene00021350	Y37E3.8	I	complement(2069679..2070607)	2590.61	-1.01	-2.01	9.81e-10	3.18e-08	4.59e-05
WBGene00002257	lbp-5	I	complement(6731269..6732280)	40.28	-1.01	-2.01	1.74e-09	5.52e-08	8.14e-05
WBGene00219748	linc-46	II	complement(1990692..1991487)	5.61	-1.01	-2.01	1.49e-06	3.23e-05	0.07
WBGene00021248	Y22D7AL.10	III	complement(1617153..1618954)	66.82	-1.01	-2.01	1.45e-08	4.04e-07	0.000678
WBGene00001063	dpy-1	III	complement(2034977..2047997)	0.41	-1.01	-2.01	0.00221	0.03	1
WBGene00004490	rps-21	III	complement(7189141..7189631)	1715.43	-1	-2.01	1.02e-08	2.93e-07	0.000478
WBGene00004100	pqn-8	III	complement(9996211..9997920)	7.2	-1.01	-2.01	1.6e-10	5.67e-09	7.48e-06
WBGene00018468	tag-80	IV	7588931..7628234	0.35	-1.01	-2.01	3.95e-08	1.05e-06	0.00185
WBGene00011291	R102.4	IV	complement(10691991..10695303)	58.14	-1.01	-2.01	3.03e-11	1.16e-09	1.42e-06
WBGene00001685	gpd-3	X	complement(3112083..3113382)	1067.32	-1.01	-2.01	3.65e-10	1.25e-08	1.71e-05
WBGene00020674	T22B7.7	X	complement(5651870..5653925)	1676.61	-1.01	-2.01	9.88e-10	3.2e-08	4.62e-05
WBGene00000217	asp-4	X	complement(13218977..13221469)	1783.08	-1.01	-2.01	5.73e-10	1.91e-08	2.68e-05
WBGene00020388	T10B5.2	V	complement(1848073..1851445)	0.68	-1.01	-2.01	0.00236	0.03	1
WBGene00045305	ZC250.4	V	complement(5812313..5813157)	167.78	-1.01	-2.01	3.59e-12	1.51e-10	1.68e-07
WBGene00010965	ctc-2	MtDNA	9649..10348	2230.69	-1	-2.01	2.45e-10	8.52e-09	1.14e-05
WBGene00001243	elo-5	IV	complement(5374598..5377275)	443.74	-1	-2	5.2e-10	1.74e-08	2.43e-05
WBGene00004453	rpl-39	V	complement(7775738..7776086)	2418.4	-1	-2	1.26e-08	3.54e-07	0.000589
WBGene00012989	Y48C3A.5	II	13272634..13304229	6.21	1	2	5.32e-10	1.78e-08	2.48e-05
WBGene00044500	T19E7.6	IV	complement(5667542..5669525)	33.53	1	2	4.79e-10	1.61e-08	2.24e-05
WBGene00045401	eol-1	V	complement(13979507..13980907)	20.6	1	2	0.000153	0.0023	1
WBGene00000928	dao-2	II	4562853..4563546	11.39	1.01	2.01	4.19e-06	8.4e-05	0.2
WBGene00012911	acl-7	II	complement(12811659..12816462)	36.31	1	2.01	2.65e-12	1.13e-10	1.24e-07
WBGene00006331	sup-26	III	complement(4276219..4280217)	23.16	1.01	2.01	1.26e-12	5.54e-11	5.91e-08
WBGene00012641	epg-6	III	complement(10596615..10600184)	23.99	1.01	2.01	1.09e-09	3.51e-08	5.08e-05
WBGene00015716	sox-4	X	complement(3505440..3506391)	24.47	1.01	2.01	3.32e-12	1.4e-10	1.55e-07
WBGene00019344	dhhc-10	X	4707188..4709812	20.37	1	2.01	5.43e-13	2.46e-11	2.54e-08
WBGene00015800	C15H9.4	X	6101215..6105462	70.55	1	2.01	6.17e-12	2.53e-10	2.88e-07
WBGene00003846	odd-2	X	complement(6159388..6160485)	16.93	1	2.01	6.31e-12	2.58e-10	2.95e-07
WBGene00206483	B0416.11	X	complement(9282028..9283091)	5.58	1	2.01	0.00147	0.02	1
WBGene00045338	M01B2.13	V	complement(15264653..15265786)	10.34	1.01	2.01	4.07e-05	0.00068	1
WBGene00019590	K09F6.7	II	complement(2290896..2292184)	10.35	1.01	2.02	6.02e-08	1.57e-06	0.00281
WBGene00020799	T25D10.1	II	6403481..6405034	22.68	1.02	2.02	2.64e-12	1.12e-10	1.23e-07
WBGene00012604	nspe-2	II	complement(12619173..12619388)	21.96	1.01	2.02	7.4e-06	0.000142	0.35
WBGene00012907	cpt-1	II	complement(12787830..12796452)	89.03	1.02	2.02	2.48e-08	6.77e-07	0.00116
WBGene00022348	Y82E9BR.16	III	complement(1419865..1427226)	38.93	1.01	2.02	1.74e-12	7.52e-11	8.13e-08
WBGene00003593	nfm-1	III	6159842..6164573	24.55	1.01	2.02	7.28e-11	2.68e-09	3.4e-06
WBGene00000425	ced-11	III	9119559..9125150	3.69	1.02	2.02	1.28e-10	4.59e-09	5.96e-06
WBGene00000235	baf-1	III	9467457..9468066	141.78	1.01	2.02	7.51e-10	2.47e-08	3.51e-05
WBGene00003561	ncr-1	X	complement(4472284..4480116)	14.06	1.01	2.02	8.93e-12	3.58e-10	4.18e-07
WBGene00021322	Y34B4A.6	X	5253001..5255068	589.1	1.01	2.02	6.36e-09	1.89e-07	0.000297
WBGene00009801	ipla-2	X	complement(9833382..9838039)	15.27	1.02	2.02	4.85e-10	1.63e-08	2.27e-05
WBGene00007049	tag-191	V	complement(14534418..14536309)	4.46	1.02	2.02	1.76e-05	0.000315	0.82
WBGene00014194	ZK1037.6	V	complement(15325820..15327795)	20.36	1.02	2.02	5.26e-13	2.38e-11	2.46e-08
WBGene00007392	fbxa-156	V	complement(17895307..17896804)	48.1	1.01	2.02	8.76e-13	3.9e-11	4.09e-08
WBGene00077764	F59C6.16	I	10514170..10514408	681.3	1.02	2.03	0.000145	0.00218	1
WBGene00009927	F52B11.5	IV	complement(14102000..14103155)	12.54	1.02	2.03	7.43e-07	1.67e-05	0.03
WBGene00018237	drd-2	X	complement(3235768..3243624)	197.6	1.02	2.03	1.17e-08	3.31e-07	0.000549
WBGene00006743	unc-3	X	14773538..14783564	1.26	1.02	2.03	0.000137	0.00206	1
WBGene00007275	C03D6.1	I	complement(9668630..9670715)	4.43	1.03	2.04	5.67e-06	0.000112	0.26
WBGene00020866	vps-24	II	4994033..4995607	89.05	1.03	2.04	2.28e-10	7.96e-09	1.07e-05
WBGene00000516	cki-1	II	7811240..7812103	14.02	1.03	2.04	3.16e-08	8.54e-07	0.00148
WBGene00185055	Y47D3B.12	III	11403148..11404197	7.5	1.03	2.04	3.74e-06	7.56e-05	0.17
WBGene00000670	col-95	III	11703979..11705085	4518.96	1.03	2.04	8.7e-05	0.00136	1
WBGene00022062	Y67D8B.2	IV	complement(3186007..3191562)	1.31	1.03	2.04	0.00148	0.02	1
WBGene00002188	kgb-2	IV	3606796..3609229	15.75	1.03	2.04	4.56e-10	1.54e-08	2.13e-05
WBGene00017727	F22H10.3	X	complement(16677336..16677738)	1154.57	1.03	2.04	3.9e-10	1.33e-08	1.82e-05
WBGene00019115	nhr-195	V	complement(8970744..8972364)	5.56	1.03	2.04	4.03e-07	9.44e-06	0.02
WBGene00008726	F13A7.11	V	complement(16394031..16395077)	15.66	1.03	2.04	4.36e-07	1.02e-05	0.02
WBGene00008017	fbxa-176	V	17549675..17551196	1.92	1.03	2.04	0.000726	0.00938	1
WBGene00013755	fbxa-115	V	complement(20190584..20192137)	10.04	1.03	2.04	2.06e-06	4.34e-05	0.1
WBGene00045468	F08A8.8	I	complement(12954012..12955216)	7.46	1.03	2.05	0.000125	0.0019	1
WBGene00009044	F22B5.6	II	complement(8454612..8456164)	8.18	1.04	2.05	1.46e-07	3.64e-06	0.0068
WBGene00009945	bath-38	II	complement(10042859..10045189)	26.07	1.04	2.05	7.56e-12	3.05e-10	3.53e-07
WBGene00008484	E04D5.5	II	10411289..10412699	10.21	1.03	2.05	1.27e-08	3.57e-07	0.000596
WBGene00022181	pho-9	III	complement(2757168..2760816)	7.12	1.03	2.05	0.00249	0.03	1
WBGene00002982	lgg-3	III	complement(5697477..5698010)	23.66	1.03	2.05	7.26e-09	2.14e-07	0.000339
WBGene00002187	kgb-1	IV	complement(405623..410026)	71.35	1.04	2.05	5.56e-13	2.51e-11	2.6e-08
WBGene00019955	R08C7.12	IV	4450055..4459734	26.78	1.04	2.05	2.33e-15	1.3e-13	1.09e-10
WBGene00017595	F19C7.5	IV	4595958..4596735	6.74	1.04	2.05	6.48e-06	0.000126	0.3
WBGene00022255	Y73B6BL.36	IV	complement(6470060..6471384)	6.09	1.04	2.05	4.32e-06	8.63e-05	0.2
WBGene00016976	C56E10.3	X	6645654..6651753	1.63	1.03	2.05	6.86e-06	0.000133	0.32
WBGene00018311	F41G4.8	X	complement(16843354..16844994)	9.59	1.04	2.05	5.3e-09	1.6e-07	0.000248
WBGene00002273	lec-10	V	complement(6488199..6489050)	676.13	1.04	2.05	1.84e-10	6.47e-09	8.59e-06
WBGene00011852	clec-26	V	16848634..16850196	6.05	1.03	2.05	1.79e-05	0.00032	0.84
WBGene00045053	K12C11.7	I	1338785..1339769	19.48	1.04	2.06	5.04e-11	1.89e-09	2.36e-06
WBGene00016156	C27A12.6	I	complement(6053597..6055821)	12.37	1.04	2.06	1.47e-10	5.22e-09	6.85e-06
WBGene00017874	acdh-9	II	complement(846867..848602)	64.79	1.05	2.06	4.5e-12	1.87e-10	2.11e-07
WBGene00023420	C26D10.7	II	8334094..8336503	1	1.04	2.06	0.00191	0.02	1
WBGene00013555	fbxa-89	III	12236184..12238951	3.28	1.04	2.06	3.41e-06	6.95e-05	0.16
WBGene00018415	nhr-184	V	complement(2212899..2214460)	9.96	1.04	2.06	1.55e-10	5.5e-09	7.24e-06
WBGene00021732	Y49G5B.1	V	5223423..5230471	21.52	1.04	2.06	3.61e-12	1.51e-10	1.69e-07
WBGene00016862	C52A10.1	V	complement(5230477..5233888)	78.36	1.04	2.06	5.43e-13	2.46e-11	2.54e-08
WBGene00018694	F52E1.5	V	8379506..8383588	5.48	1.04	2.06	1.03e-05	0.000192	0.48
WBGene00008372	D1054.5	V	complement(10772810..10776578)	22.96	1.04	2.06	9.04e-14	4.39e-12	4.22e-09
WBGene00006639	tsp-13	V	19154106..19157705	6.76	1.04	2.06	2.77e-06	5.73e-05	0.13
WBGene00003735	nhx-8	I	12825687..12834143	28.6	1.05	2.07	4.8e-13	2.19e-11	2.24e-08
WBGene00013215	Y54G11A.4	II	14292824..14296055	10.07	1.05	2.07	7.15e-12	2.9e-10	3.34e-07
WBGene00022382	Y94H6A.10	IV	complement(2709900..2710670)	510	1.05	2.07	8.83e-07	1.97e-05	0.04
WBGene00017448	F14B8.6	X	complement(6929261..6932359)	23.51	1.05	2.07	1.67e-14	8.67e-13	7.78e-10
WBGene00019973	R09A1.3	V	complement(1023782..1027065)	28.52	1.05	2.07	3.71e-10	1.27e-08	1.73e-05
WBGene00023503	F17C11.13	V	10955965..10957014	6.22	1.05	2.07	3.73e-06	7.54e-05	0.17
WBGene00050899	T10C6.15	V	complement(16044299..16045842)	3.5	1.05	2.07	0.000371	0.0051	1
WBGene00017735	did-2	I	complement(2420831..2421742)	179.03	1.06	2.08	3.6e-12	1.51e-10	1.68e-07
WBGene00021275	dmsr-2	I	2533268..2542092	8.44	1.06	2.08	2.88e-11	1.1e-09	1.35e-06
WBGene00010859	M04C9.4	I	complement(9355072..9357079)	7.96	1.06	2.08	2.98e-11	1.14e-09	1.39e-06
WBGene00012968	Y48A6B.7	III	complement(11025238..11026566)	102.19	1.06	2.08	2.04e-13	9.68e-12	9.55e-09
WBGene00022248	Y73B6BL.27	IV	complement(6472156..6473235)	43.99	1.06	2.08	5.18e-12	2.13e-10	2.42e-07
WBGene00010047	F54D1.6	IV	11287811..11294913	28.5	1.06	2.08	4.11e-12	1.71e-10	1.92e-07
WBGene00017493	irld-30	V	complement(2339567..2341408)	1.57	1.06	2.08	0.000698	0.00905	1
WBGene00007946	ugt-33	V	10493406..10496468	2.39	1.06	2.08	0.000714	0.00924	1
WBGene00011660	T09E11.11	I	12344167..12345702	5.11	1.06	2.09	0.000324	0.00451	1
WBGene00022736	ZK418.7	III	complement(7078935..7080789)	38.84	1.06	2.09	2.11e-15	1.19e-13	9.86e-11
WBGene00044784	F13H10.8	IV	11020482..11021286	241.47	1.06	2.09	1.74e-14	9.06e-13	8.15e-10
WBGene00012383	ttr-17	IV	complement(11066006..11067072)	264.77	1.06	2.09	2.36e-10	8.24e-09	1.1e-05
WBGene00021743	Y50D4B.4	V	1092679..1098951	29.73	1.06	2.09	1.68e-13	8.02e-12	7.86e-09
WBGene00020850	nhr-226	V	2294822..2297008	8.07	1.07	2.09	4.97e-11	1.86e-09	2.32e-06
WBGene00016093	srsx-34	V	9036390..9040289	10.52	1.06	2.09	6.96e-12	2.83e-10	3.26e-07
WBGene00004855	sma-1	V	11899564..11916623	26.64	1.06	2.09	6.76e-11	2.5e-09	3.16e-06
WBGene00194695	B0462.5	V	complement(18322215..18323327)	39.82	1.06	2.09	9.53e-12	3.8e-10	4.45e-07
WBGene00010822	M01G12.9	I	complement(12109061..12112513)	16.08	1.07	2.1	8.1e-15	4.35e-13	3.79e-10
WBGene00017485	F15E6.4	IV	4291462..4292109	657.12	1.07	2.1	1.34e-05	0.000245	0.63
WBGene00017417	F13B6.2	IV	complement(7458918..7460341)	40.23	1.07	2.1	9.44e-14	4.57e-12	4.41e-09
WBGene00015805	C15H9.11	X	complement(6102881..6103432)	49.72	1.07	2.1	2.16e-13	1.02e-11	1.01e-08
WBGene00008680	F11A5.15	V	complement(16217676..16218605)	9.1	1.07	2.1	9.42e-06	0.000177	0.44
WBGene00012903	vps-2	II	complement(12767221..12768217)	79.13	1.08	2.11	1.35e-13	6.46e-12	6.3e-09
WBGene00000699	col-125	IV	11225505..11226519	7.13	1.08	2.11	0.00101	0.01	1
WBGene00020886	ttr-6	X	complement(6596462..6597121)	566.06	1.08	2.11	3.19e-11	1.22e-09	1.49e-06
WBGene00018607	F48E3.8	X	complement(7507874..7517694)	2.58	1.08	2.11	2.62e-11	1.01e-09	1.23e-06
WBGene00009093	F23H12.3	V	12345935..12350390	30.78	1.08	2.11	1.44e-10	5.15e-09	6.75e-06
WBGene00002259	lbp-7	V	13879550..13880214	48.18	1.08	2.11	9.3e-10	3.03e-08	4.35e-05
WBGene00020038	R12E2.13	I	complement(4177305..4178447)	124.18	1.08	2.12	9.49e-10	3.09e-08	4.43e-05
WBGene00016003	C18H9.5	II	complement(6692748..6695305)	11.41	1.08	2.12	2.33e-06	4.88e-05	0.11
WBGene00001917	his-43	II	13827326..13827709	5.82	1.09	2.12	0.000715	0.00925	1
WBGene00021895	clec-84	IV	2842474..2845595	112.38	1.09	2.12	6.49e-13	2.91e-11	3.03e-08
WBGene00016610	paqr-1	IV	complement(6552492..6555890)	64.08	1.08	2.12	7.14e-14	3.5e-12	3.34e-09
WBGene00021321	Y34B4A.5	X	5257213..5258390	84.94	1.08	2.12	1.67e-12	7.24e-11	7.81e-08
WBGene00007878	C33A11.2	X	15365994..15370000	17.17	1.09	2.12	4.15e-11	1.56e-09	1.94e-06
WBGene00015884	C17B7.10	V	complement(3340179..3342745)	2.34	1.09	2.12	0.00187	0.02	1
WBGene00010870	let-522	I	complement(7172464..7174136)	33.65	1.1	2.14	1.64e-14	8.56e-13	7.68e-10
WBGene00011923	chhy-1	II	complement(8614546..8617603)	5.33	1.1	2.14	3.21e-09	9.91e-08	0.00015
WBGene00009879	F49C12.10	IV	complement(9318153..9319286)	1.95	1.1	2.14	0.00348	0.04	1
WBGene00018683	F52D1.2	X	complement(446252..448903)	4.64	1.1	2.14	1.2e-05	0.00022	0.56
WBGene00010204	F57F5.1	V	12003028..12004600	2183.09	1.1	2.14	5.76e-09	1.73e-07	0.000269
WBGene00008132	gale-1	I	12975184..12978781	69.94	1.11	2.15	9.66e-13	4.28e-11	4.51e-08
WBGene00018343	F42A10.7	III	complement(6177915..6178702)	118.37	1.1	2.15	1.81e-05	0.000324	0.85
WBGene00011737	sqst-1	IV	12034252..12037051	149.01	1.11	2.15	5e-11	1.87e-09	2.34e-06
WBGene00015471	lmp-2	X	1125170..1128288	14.99	1.11	2.15	3.72e-10	1.27e-08	1.74e-05
WBGene00019829	R02E12.5	X	3997338..3998508	12.92	1.1	2.15	2.76e-06	5.72e-05	0.13
WBGene00007347	C05G5.1	X	complement(14734446..14740088)	16.4	1.11	2.15	4e-15	2.2e-13	1.87e-10
WBGene00008669	acs-14	V	9508097..9510431	132.71	1.1	2.15	5.61e-13	2.53e-11	2.62e-08
WBGene00000602	col-13	V	complement(10420890..10421892)	8.19	1.1	2.15	1.2e-05	0.00022	0.56
WBGene00001991	hot-6	V	complement(11021062..11022874)	19.04	1.1	2.15	2.02e-11	7.84e-10	9.46e-07
WBGene00009061	F22G12.1	I	13139132..13141894	14.25	1.11	2.16	0.00127	0.02	1
WBGene00001511	fzy-1	II	5501633..5503906	1.39	1.11	2.16	4.06e-05	0.000679	1
WBGene00009898	dod-23	II	complement(8398160..8399160)	1950.14	1.11	2.16	2.2e-10	7.69e-09	1.03e-05
WBGene00020456	fbxa-60	III	complement(944780..946292)	107.75	1.11	2.16	1.79e-14	9.28e-13	8.35e-10
WBGene00007010	alx-1	III	9957357..9963132	83.24	1.11	2.16	3.92e-14	1.97e-12	1.83e-09
WBGene00016997	cebp-1	X	complement(1452695..1454000)	48.8	1.11	2.16	2.6e-14	1.33e-12	1.21e-09
WBGene00023460	F46H6.5	X	complement(4491651..4492208)	2.56	1.11	2.16	0.00477	0.05	1
WBGene00018615	F48G7.4	V	619434..621503	8.54	1.11	2.16	3.68e-09	1.13e-07	0.000172
WBGene00005657	srr-6	V	5012994..5015212	2.29	1.11	2.16	6.45e-06	0.000125	0.3
WBGene00019589	K09F6.6	II	complement(2274876..2279146)	7.43	1.12	2.17	1.12e-14	5.94e-13	5.24e-10
WBGene00009400	F35C5.12	II	complement(12910227..12914598)	8.55	1.12	2.17	1.32e-06	2.88e-05	0.06
WBGene00044770	C53C11.5	X	17334057..17335972	22.81	1.12	2.17	3.78e-11	1.44e-09	1.77e-06
WBGene00011213	R10E8.8	V	complement(18238118..18240729)	23.31	1.12	2.17	1.28e-09	4.09e-08	5.96e-05
WBGene00009291	clec-264	V	complement(20847703..20850694)	19.81	1.12	2.17	5.95e-09	1.77e-07	0.000278
WBGene00021814	Y53G8AR.7	III	3282308..3290212	16.05	1.13	2.18	6.82e-12	2.78e-10	3.19e-07
WBGene00255595	D1046.18	IV	8929031..8930345	1.71	1.12	2.18	0.00385	0.04	1
WBGene00010658	K08D8.4	IV	complement(12907469..12909998)	41.27	1.13	2.18	1.41e-11	5.53e-10	6.59e-07
WBGene00018052	F35F10.1	V	3316360..3318027	108.27	1.13	2.18	6.65e-12	2.72e-10	3.11e-07
WBGene00022848	ZK1055.7	V	complement(6602737..6605375)	121.28	1.12	2.18	1.27e-11	5.02e-10	5.96e-07
WBGene00012531	Y32F6B.1	V	complement(10480946..10484740)	40.54	1.12	2.18	7.67e-14	3.75e-12	3.59e-09
WBGene00001546	gcy-21	II	2659670..2665022	2.51	1.13	2.19	2.64e-10	9.15e-09	1.23e-05
WBGene00044402	Y82E9BL.18	III	1328644..1331066	12.71	1.13	2.19	6.79e-12	2.77e-10	3.17e-07
WBGene00016424	C34H4.1	IV	1555580..1557562	54.56	1.13	2.19	3.24e-12	1.37e-10	1.51e-07
WBGene00003565	ncs-3	X	1054214..1056689	11.93	1.13	2.19	1.64e-08	4.53e-07	0.000765
WBGene00021978	Y58A7A.4	V	complement(5082002..5085007)	1.7	1.13	2.19	0.00014	0.00211	1
WBGene00007858	C31H5.7	I	9041374..9042003	6.8	1.14	2.2	3.5e-05	0.000594	1
WBGene00021518	hpo-6	IV	1562184..1564076	148.03	1.14	2.2	8.44e-15	4.52e-13	3.94e-10
WBGene00004995	spp-10	IV	8477182..8480639	965.32	1.14	2.2	6.94e-12	2.82e-10	3.24e-07
WBGene00015476	C05D9.9	X	complement(1122421..1124234)	18.87	1.14	2.2	9.27e-13	4.12e-11	4.33e-08
WBGene00004053	tank-1	V	complement(1276416..1285700)	18.85	1.14	2.2	3.33e-16	1.97e-14	1.56e-11
WBGene00003765	nlp-27	V	3989091..3989770	565.7	1.14	2.2	4.48e-12	1.86e-10	2.09e-07
WBGene00045417	Y37H2A.13	V	18142849..18143543	14.77	1.14	2.2	6.77e-08	1.75e-06	0.00316
WBGene00008900	F16H6.10	V	complement(18222798..18224447)	50.07	1.14	2.2	5.63e-14	2.78e-12	2.63e-09
WBGene00010061	F54E12.2	IV	complement(11333078..11337184)	1.2	1.14	2.21	5.7e-05	0.000927	1
WBGene00022396	Y97E10AR.1	V	8001451..8004690	3.88	1.14	2.21	3.51e-10	1.21e-08	1.64e-05
WBGene00219343	Y17D7C.9	V	complement(18724748..18725759)	1.58	1.15	2.21	0.00312	0.03	1
WBGene00000704	col-130	IV	complement(12427505..12428516)	2.36	1.15	2.22	0.00168	0.02	1
WBGene00044512	W03F9.11	V	complement(137660..141370)	3.35	1.15	2.22	3.6e-05	0.000609	1
WBGene00016788	C49G7.10	V	complement(4040409..4042004)	82.73	1.15	2.22	7.12e-12	2.89e-10	3.33e-07
WBGene00005648	srp-7	V	8179131..8183442	170.87	1.15	2.22	1.89e-12	8.15e-11	8.82e-08
WBGene00015223	B0507.6	V	8746158..8750193	7.48	1.15	2.22	1.23e-13	5.9e-12	5.73e-09
WBGene00009823	gadr-6	I	complement(14078199..14082536)	9.37	1.15	2.23	1.12e-14	5.94e-13	5.24e-10
WBGene00020849	nhr-225	V	complement(2288328..2290468)	4.95	1.16	2.23	1.96e-08	5.4e-07	0.000917
WBGene00018384	F43C11.7	II	2335933..2337694	71.38	1.17	2.24	2.8e-13	1.31e-11	1.31e-08
WBGene00011202	R10E4.6	III	4293408..4295142	9.66	1.17	2.24	2.92e-12	1.24e-10	1.37e-07
WBGene00019532	K08D10.9	IV	4157634..4161789	7.6	1.16	2.24	4.1e-08	1.09e-06	0.00192
WBGene00003767	nlp-29	V	3984413..3984849	245.74	1.17	2.24	5.55e-11	2.07e-09	2.59e-06
WBGene00015107	B0280.13	III	7128901..7132048	14.61	1.17	2.25	8.33e-15	4.46e-13	3.89e-10
WBGene00019584	set-12	X	complement(7733339..7736270)	2.68	1.17	2.25	1.78e-06	3.79e-05	0.08
WBGene00020878	T28A11.16	V	complement(3258520..3259215)	10.67	1.17	2.25	0.00047	0.00634	1
WBGene00018393	msra-1	II	complement(7363216..7364107)	118.8	1.17	2.26	1.04e-13	5.02e-12	4.87e-09
WBGene00010758	vnut-1	II	14489802..14492900	14.07	1.18	2.26	3.33e-16	1.97e-14	1.56e-11
WBGene00022331	fbxa-19	III	1315264..1316665	10.28	1.18	2.26	5.49e-09	1.65e-07	0.000257
WBGene00018290	vps-60	V	complement(8605090..8606128)	109.94	1.18	2.26	1.07e-14	5.67e-13	4.98e-10
WBGene00021354	fpn-1.1	I	complement(2113655..2118550)	80.5	1.18	2.27	8.5e-14	4.14e-12	3.97e-09
WBGene00013181	Y53H1B.2	I	complement(11292661..11294182)	510.65	1.18	2.27	5.12e-09	1.54e-07	0.000239
WBGene00010528	K03D3.2	IV	complement(16328135..16328615)	12.16	1.18	2.27	0.00121	0.01	1
WBGene00001668	gpa-6	X	13191246..13193955	0.97	1.18	2.27	0.00419	0.04	1
WBGene00015437	scrm-3	V	complement(3355980..3357193)	3.37	1.18	2.27	7.81e-06	0.000149	0.37
WBGene00004809	skr-3	V	16121780..16122641	166.68	1.19	2.28	2.22e-16	1.34e-14	1.04e-11
WBGene00219308	W06G6.20	V	complement(16648027..16648480)	16.49	1.19	2.28	7.71e-06	0.000147	0.36
WBGene00017420	F13B9.2	X	8285683..8286778	2.02	1.2	2.29	0.000701	0.00908	1
WBGene00019970	R08F11.7	V	3790133..3793766	3.23	1.2	2.29	1.18e-06	2.59e-05	0.06
WBGene00010799	chil-12	V	15241584..15243943	10.56	1.2	2.29	1.28e-12	5.6e-11	5.98e-08
WBGene00019006	F57B10.9	I	complement(6550533..6552646)	8.18	1.2	2.3	2.24e-07	5.45e-06	0.01
WBGene00018823	F54E2.1	V	2810427..2811985	326.53	1.2	2.3	1.26e-12	5.54e-11	5.91e-08
WBGene00020141	lmd-5	V	7123658..7128890	0.34	1.2	2.3	0.000523	0.00698	1
WBGene00013968	ZK287.9	V	9679403..9680243	30.86	1.2	2.3	4.15e-12	1.73e-10	1.94e-07
WBGene00001786	gst-38	V	complement(15915168..15916079)	14.37	1.2	2.3	2.22e-09	6.97e-08	0.000104
WBGene00194815	Y43F8B.23	V	complement(19465854..19467657)	3.19	1.2	2.3	2.38e-05	0.000418	1
WBGene00022314	Y77E11A.14	IV	1406552..1408059	15.28	1.21	2.31	9.92e-06	0.000186	0.46
WBGene00021869	Y54G2A.3	IV	3012605..3014441	336.09	1.21	2.31	1.55e-15	8.82e-14	7.26e-11
WBGene00020444	T12B3.1	IV	7382415..7384752	1.81	1.21	2.31	3.94e-05	0.000661	1
WBGene00000214	asp-1	V	complement(19049123..19050825)	5259.24	1.21	2.31	4.5e-10	1.52e-08	2.1e-05
WBGene00020897	del-10	II	complement(6474403..6482043)	7.42	1.22	2.32	1.11e-16	6.77e-15	5.19e-12
WBGene00009393	clec-62	II	complement(12893064..12895098)	175.13	1.22	2.32	1.49e-10	5.3e-09	6.96e-06
WBGene00010263	wago-4	II	12919577..12923373	0.77	1.22	2.32	1.4e-05	0.000254	0.65
WBGene00020453	fbxa-55	III	complement(933464..936067)	20.95	1.21	2.32	0	0	0
WBGene00004400	rom-1	III	4907226..4908822	11.91	1.21	2.32	9.06e-10	2.96e-08	4.24e-05
WBGene00011073	R07A4.2	X	complement(10744338..10746488)	11.12	1.22	2.32	1.23e-10	4.42e-09	5.73e-06
WBGene00015043	cyp-34A8	V	complement(3964779..3967871)	103.85	1.21	2.32	2.79e-14	1.43e-12	1.3e-09
WBGene00009236	F28H7.2	V	10747944..10748938	2.03	1.22	2.32	0.00082	0.01	1
WBGene00009724	F45D3.4	V	complement(12552211..12553229)	459.01	1.21	2.32	4.09e-05	0.000683	1
WBGene00045052	K12C11.6	I	1337020..1338120	32.46	1.22	2.33	4.41e-13	2.02e-11	2.06e-08
WBGene00000264	brc-1	III	complement(3853105..3862958)	0.91	1.22	2.33	0.000261	0.00372	1
WBGene00021082	zip-11	IV	3311276..3313180	10.31	1.22	2.33	3.24e-12	1.37e-10	1.52e-07
WBGene00012766	Y41E3.8	IV	complement(15028354..15029136)	66.85	1.22	2.33	1.55e-14	8.11e-13	7.26e-10
WBGene00017490	pud-2.1	V	complement(2329444..2329954)	1744.97	1.22	2.33	4.72e-10	1.59e-08	2.21e-05
WBGene00009969	F53B7.7	V	10998297..10999642	4.76	1.22	2.33	0.000459	0.00621	1
WBGene00007599	C15A11.7	I	7405030..7408511	39.86	1.23	2.34	3.33e-16	1.97e-14	1.56e-11
WBGene00023490	F36A2.14	I	complement(8824432..8825623)	2.85	1.23	2.34	4.1e-06	8.23e-05	0.19
WBGene00044287	F21H12.7	II	6091778..6092789	2.92	1.23	2.34	0.000178	0.00262	1
WBGene00017504	F16B4.2	V	1601014..1603916	12.8	1.23	2.34	2.94e-12	1.25e-10	1.38e-07
WBGene00017500	pud-2.2	V	2323014..2323524	1737.18	1.22	2.34	9.71e-10	3.16e-08	4.54e-05
WBGene00018152	acs-4	III	7167838..7170992	62.74	1.23	2.35	2.22e-16	1.34e-14	1.04e-11
WBGene00009091	F23D12.7	X	complement(14453560..14453846)	123.89	1.23	2.35	1.89e-15	1.07e-13	8.82e-11
WBGene00000219	asp-6	V	complement(8267546..8268937)	6185.87	1.23	2.35	5.9e-14	2.91e-12	2.76e-09
WBGene00004236	ptr-22	V	complement(18919234..18931381)	2.8	1.23	2.35	0.00271	0.03	1
WBGene00001121	dyf-5	I	9359073..9364180	1.86	1.24	2.36	6.25e-07	1.42e-05	0.03
WBGene00008577	F08G2.5	II	complement(13832853..13833631)	27.08	1.24	2.36	6.64e-13	2.98e-11	3.1e-08
WBGene00009595	F40F12.7	III	9914261..9915817	104.79	1.24	2.37	0	0	0
WBGene00011417	T04A11.2	IV	complement(12477373..12479000)	6.96	1.24	2.37	4.17e-08	1.11e-06	0.00195
WBGene00009798	F46G10.4	X	13334077..13336784	22.12	1.24	2.37	0	0	0
WBGene00011097	nhr-206	V	12092026..12093862	3.12	1.25	2.37	1.57e-07	3.9e-06	0.00735
WBGene00013623	fbxa-90	V	16966886..16968585	9.42	1.24	2.37	1.1e-11	4.35e-10	5.14e-07
WBGene00012850	Y44A6C.1	V	20713920..20716875	19.31	1.24	2.37	1.52e-11	5.95e-10	7.11e-07
WBGene00007658	C17H1.5	I	13113487..13116434	3.08	1.25	2.38	7.72e-06	0.000147	0.36
WBGene00007288	C04A11.5	X	13664589..13665352	3.3	1.25	2.38	0.000563	0.00745	1
WBGene00002020	hsp-16.49	V	complement(9089280..9089766)	128.35	1.25	2.38	6.64e-07	1.51e-05	0.03
WBGene00010873	trpa-2	I	7183053..7185709	10.79	1.26	2.39	5.58e-14	2.76e-12	2.61e-09
WBGene00015829	math-15	II	1866386..1867894	2.68	1.25	2.39	4.55e-05	0.000751	1
WBGene00015828	math-14	II	1869410..1870797	42.89	1.26	2.39	8.57e-14	4.17e-12	4.01e-09
WBGene00016029	elf-1	III	688739..715823	3.63	1.26	2.39	1.36e-10	4.87e-09	6.35e-06
WBGene00012554	Y37D8A.16	III	complement(12915165..12918675)	102.36	1.26	2.39	9.99e-16	5.76e-14	4.67e-11
WBGene00044660	fbxa-87	V	complement(16128131..16129089)	3	1.26	2.39	4.15e-06	8.32e-05	0.19
WBGene00008678	stdh-2	V	16224334..16225540	2.23	1.26	2.39	8.52e-05	0.00134	1
WBGene00021913	cec-8	III	429300..431752	3.56	1.26	2.4	5.53e-10	1.84e-08	2.58e-05
WBGene00019215	H20E11.3	IV	6824894..6826761	27.85	1.26	2.4	2.01e-13	9.54e-12	9.41e-09
WBGene00000281	cah-3	X	16487479..16489396	178.82	1.26	2.4	0	0	0
WBGene00007707	C25A1.5	I	10177181..10178921	51.62	1.27	2.41	0	0	0
WBGene00014759	F46A8.1	I	11250139..11251602	7.13	1.27	2.41	1.28e-06	2.79e-05	0.06
WBGene00009902	drd-1	II	8388125..8389891	205.86	1.27	2.41	2.33e-15	1.3e-13	1.09e-10
WBGene00021262	fbxa-74	III	complement(1697221..1698983)	12.2	1.27	2.41	1.11e-16	6.77e-15	5.19e-12
WBGene00009709	fbxa-144	V	complement(16131180..16133283)	2.38	1.27	2.41	1.92e-06	4.07e-05	0.09
WBGene00043995	F40F12.9	III	9912796..9914075	8.04	1.27	2.42	6.19e-08	1.61e-06	0.00289
WBGene00012548	Y37D8A.6	III	complement(12856827..12857913)	148.23	1.28	2.42	7.99e-15	4.29e-13	3.74e-10
WBGene00015217	tes-1	IV	complement(7449073..7451445)	40.96	1.28	2.42	9.21e-15	4.93e-13	4.31e-10
WBGene00017667	ttr-37	X	complement(1335363..1336915)	31.93	1.28	2.42	1.46e-07	3.65e-06	0.00683
WBGene00000541	cln-3.3	V	8682965..8686162	4.92	1.27	2.42	6.9e-08	1.78e-06	0.00323
WBGene00010375	H09F14.1	V	complement(10612936..10615511)	2.47	1.28	2.42	1.04e-07	2.64e-06	0.00486
WBGene00007154	dhc-3	V	13138981..13152466	0.48	1.27	2.42	2.82e-08	7.65e-07	0.00132
WBGene00010613	K07A1.6	I	complement(9591980..9593102)	385.27	1.28	2.43	4.22e-15	2.31e-13	1.97e-10
WBGene00001476	fmo-1	IV	10661857..10664404	12.26	1.28	2.43	6.84e-09	2.02e-07	0.00032
WBGene00020258	T05E7.1	I	6203897..6206929	21.23	1.29	2.44	0	0	0
WBGene00006656	twk-1	I	complement(7269168..7273005)	19.22	1.29	2.44	0	0	0
WBGene00219728	linc-16	II	complement(1820242..1820946)	1.42	1.29	2.44	0.00469	0.05	1
WBGene00007928	C34C12.9	III	complement(3474255..3475450)	7.58	1.29	2.44	4.59e-08	1.21e-06	0.00214
WBGene00011292	R102.5	IV	complement(10695309..10697071)	185.45	1.29	2.44	4.3e-13	1.98e-11	2.01e-08
WBGene00018716	F52H2.4	X	complement(2543345..2548028)	6.81	1.29	2.44	6.66e-16	3.88e-14	3.11e-11
WBGene00002019	hsp-16.48	V	9088131..9088617	128.07	1.29	2.44	2.61e-07	6.3e-06	0.01
WBGene00020700	T22F3.11	V	complement(3612173..3614551)	1.36	1.29	2.45	0.000118	0.0018	1
WBGene00015823	C16B8.3	X	complement(3968036..3968637)	446.04	1.3	2.46	4.44e-16	2.63e-14	2.08e-11
WBGene00012323	oac-54	II	9158108..9159874	1.9	1.3	2.47	7.4e-05	0.00118	1
WBGene00017100	E02H9.2	III	2465474..2466800	5.57	1.3	2.47	1.53e-08	4.24e-07	0.000713
WBGene00007506	C10C5.2	IV	9371508..9373636	20.58	1.3	2.47	1.78e-15	1.01e-13	8.3e-11
WBGene00044515	K10C9.9	V	complement(1054602..1055773)	2.12	1.31	2.47	0.000422	0.00575	1
WBGene00012322	W07A12.4	II	9148356..9152311	2.88	1.31	2.48	1.31e-07	3.3e-06	0.00614
WBGene00001762	gst-14	II	complement(13614851..13616100)	5.42	1.31	2.48	6.4e-05	0.00103	1
WBGene00017361	F10E9.12	III	8324685..8325609	111.09	1.31	2.48	2.33e-13	1.1e-11	1.09e-08
WBGene00013037	Y49E10.18	III	complement(12442636..12446119)	47.96	1.31	2.48	1.24e-14	6.56e-13	5.81e-10
WBGene00010705	cyp-14A1	X	complement(13265081..13267338)	19.39	1.31	2.48	0	0	0
WBGene00021979	Y58A7A.5	V	complement(5085886..5087121)	10.33	1.31	2.48	1.92e-07	4.69e-06	0.00895
WBGene00008874	F15H10.7	V	complement(10403184..10406424)	0.49	1.32	2.49	0.00092	0.01	1
WBGene00045400	C54D10.13	V	complement(12431368..12432377)	30.62	1.31	2.49	8.89e-14	4.32e-12	4.16e-09
WBGene00008886	F16C3.2	I	complement(10150284..10155098)	18.83	1.32	2.5	9.71e-07	2.16e-05	0.05
WBGene00009397	clec-66	II	12904400..12906607	60.98	1.32	2.5	1.7e-06	3.62e-05	0.08
WBGene00003055	lon-1	III	5474478..5478382	517.82	1.32	2.5	6.54e-14	3.22e-12	3.06e-09
WBGene00010341	glo-3	X	10533748..10537114	9.51	1.32	2.5	1.11e-16	6.77e-15	5.19e-12
WBGene00044696	F52E1.14	V	8383922..8384867	1220.63	1.32	2.5	2.65e-14	1.36e-12	1.24e-09
WBGene00000007	aat-6	V	complement(11466842..11470663)	9.61	1.32	2.5	4.55e-15	2.48e-13	2.13e-10
WBGene00018809	F54D10.8	II	complement(3825661..3827879)	1.21	1.33	2.51	4.61e-05	0.00076	1
WBGene00011166	chil-22	II	complement(9464474..9466195)	19.9	1.33	2.51	5.77e-15	3.12e-13	2.7e-10
WBGene00219709	linc-37	III	832984..833347	6.8	1.33	2.51	0.00338	0.04	1
WBGene00021862	fbxa-48	III	complement(2266980..2272175)	2.86	1.33	2.52	3.08e-08	8.33e-07	0.00144
WBGene00011424	dhs-31	IV	complement(10039754..10040903)	12.89	1.34	2.52	1.53e-14	8e-13	7.16e-10
WBGene00019579	oac-57	IV	complement(12304462..12307820)	10.88	1.33	2.52	8.37e-12	3.36e-10	3.91e-07
WBGene00016136	C26B9.7	X	5342336..5342831	6.86	1.34	2.52	1.81e-06	3.84e-05	0.08
WBGene00219756	linc-68	II	3597516..3597914	3.03	1.34	2.53	0.000909	0.01	1
WBGene00010409	H21P03.2	IV	11480687..11482624	2.47	1.34	2.53	2.83e-06	5.84e-05	0.13
WBGene00006630	tsp-4	IV	complement(12519118..12520231)	1.38	1.34	2.53	0.00182	0.02	1
WBGene00000458	ceh-37	X	complement(14197362..14209153)	29.98	1.34	2.53	0	0	0
WBGene00022847	ZK1055.6	V	complement(6599190..6602604)	42.67	1.34	2.53	7.77e-16	4.5e-14	3.63e-11
WBGene00005582	sri-70	V	17303054..17304438	2.09	1.34	2.53	4.25e-05	0.000707	1
WBGene00008897	F16H6.7	V	complement(18207322..18209151)	4.74	1.34	2.53	4.6e-07	1.07e-05	0.02
WBGene00044607	K02A11.4	I	complement(9748294..9749942)	40.07	1.35	2.54	6.66e-16	3.88e-14	3.11e-11
WBGene00016335	gba-1	II	2176892..2181975	57.68	1.35	2.54	1.11e-16	6.77e-15	5.19e-12
WBGene00015079	B0244.4	III	5747485..5751637	2.32	1.35	2.54	4.84e-06	9.62e-05	0.23
WBGene00018164	sup-36	IV	6601699..6602439	68	1.34	2.54	5.02e-14	2.5e-12	2.35e-09
WBGene00194651	C33D9.13	IV	complement(8783322..8785239)	6.75	1.35	2.54	7.81e-12	3.14e-10	3.65e-07
WBGene00003705	nhr-115	V	2288487..2294798	8.82	1.34	2.54	3e-15	1.66e-13	1.4e-10
WBGene00008597	clec-55	V	14479284..14482195	7.17	1.35	2.54	2.25e-06	4.71e-05	0.11
WBGene00020047	ttr-32	III	7566413..7567489	45.7	1.35	2.55	0	0	0
WBGene00019058	F58F9.4	IV	6231044..6232420	9.57	1.35	2.55	2.74e-12	1.16e-10	1.28e-07
WBGene00004789	sgk-1	X	complement(16254840..16262129)	57.85	1.35	2.55	0	0	0
WBGene00009096	fipr-1	V	complement(12361301..12361744)	126.46	1.35	2.55	0	0	0
WBGene00003941	pbo-1	III	complement(2681445..2686463)	94.5	1.35	2.56	0	0	0
WBGene00017449	otpl-3	X	complement(6921648..6924452)	10.84	1.35	2.56	0	0	0
WBGene00009023	F21G4.1	X	complement(9889315..9892328)	11.37	1.36	2.56	0	0	0
WBGene00016260	C30F12.1	I	complement(6954411..6961139)	52.5	1.36	2.57	0	0	0
WBGene00020455	fbxa-59	III	complement(940879..943458)	31.59	1.36	2.57	0	0	0
WBGene00016796	cec-2	IV	1170706..1177065	2.21	1.36	2.57	2.09e-08	5.72e-07	0.000975
WBGene00044788	ttr-38	X	complement(9312594..9314690)	5.8	1.36	2.57	1.28e-08	3.58e-07	0.000597
WBGene00021448	Y39D8A.1	V	419687..421841	11.76	1.36	2.57	0	0	0
WBGene00020870	T28A11.3	V	3275333..3276110	5.02	1.36	2.57	2.41e-07	5.83e-06	0.01
WBGene00003764	nlp-26	V	19613528..19614521	125.29	1.36	2.57	0	0	0
WBGene00016204	gsto-1	III	complement(7945157..7947018)	24.33	1.37	2.58	0	0	0
WBGene00015113	B0281.6	II	complement(2301308..2302229)	1.6	1.38	2.59	0.000579	0.00765	1
WBGene00019214	H20E11.2	IV	6827777..6829645	4.79	1.37	2.59	1.29e-06	2.82e-05	0.06
WBGene00015912	fbxc-50	II	complement(3246315..3248118)	0.92	1.38	2.6	0.00138	0.02	1
WBGene00000074	adm-2	X	13687973..13695791	11.75	1.38	2.6	0	0	0
WBGene00018413	cyp-33C4	V	2236179..2237937	14.63	1.38	2.6	0	0	0
WBGene00020609	T20D4.3	V	3418263..3422733	11.59	1.38	2.6	3.97e-10	1.35e-08	1.86e-05
WBGene00010339	acl-1	X	15849900..15851771	61.89	1.39	2.61	0	0	0
WBGene00019967	cyp-33C8	V	complement(3800776..3803454)	38.85	1.39	2.62	0	0	0
WBGene00018594	aman-3	I	5324511..5330212	16.03	1.39	2.63	0	0	0
WBGene00012201	W02B12.1	II	11449020..11451445	103.19	1.4	2.63	0	0	0
WBGene00007682	C18D11.6	III	11810556..11811048	16.29	1.39	2.63	3.36e-07	7.95e-06	0.02
WBGene00019934	R07C12.4	IV	4150572..4152251	1.93	1.4	2.63	0.00133	0.02	1
WBGene00003877	pept-1	X	6456687..6461870	81.59	1.4	2.63	5.32e-12	2.18e-10	2.49e-07
WBGene00010998	R03G8.3	X	13091131..13094424	8.57	1.39	2.63	0	0	0
WBGene00000191	arl-7	X	complement(14980954..14981675)	9.29	1.39	2.63	4.66e-08	1.23e-06	0.00218
WBGene00019357	cpg-8	V	complement(4691600..4692433)	24.2	1.4	2.63	2.05e-06	4.32e-05	0.1
WBGene00019127	cgt-3	II	5911324..5916911	122.82	1.4	2.64	0	0	0
WBGene00016683	C45G9.12	III	complement(5070431..5071597)	20.13	1.4	2.64	3.3e-10	1.14e-08	1.54e-05
WBGene00007813	jmjd-3.3	X	13436454..13441883	1.05	1.4	2.64	9.81e-07	2.18e-05	0.05
WBGene00007283	clec-222	V	11271351..11272469	262.56	1.4	2.64	0	0	0
WBGene00045048	D1007.19	I	complement(4589380..4589899)	6.26	1.4	2.65	4.25e-07	9.93e-06	0.02
WBGene00001886	his-12	II	complement(13821198..13821581)	6.09	1.41	2.65	4.39e-05	0.000727	1
WBGene00021927	abhd-14	IV	complement(1027754..1030024)	18.79	1.4	2.65	3.65e-14	1.85e-12	1.71e-09
WBGene00020813	T25G12.6	X	complement(17225235..17230049)	26.56	1.41	2.65	0	0	0
WBGene00235094	K08D9.9	V	complement(3236487..3236711)	45.66	1.4	2.65	1.96e-12	8.44e-11	9.14e-08
WBGene00010320	F59B10.4	II	complement(10513829..10519108)	6.44	1.41	2.66	2.49e-06	5.18e-05	0.12
WBGene00013980	dos-1	III	9103981..9106805	8.74	1.41	2.66	4.8e-08	1.27e-06	0.00224
WBGene00021164	Y5H2B.1	V	2207180..2210209	0.84	1.41	2.66	0.00114	0.01	1
WBGene00044418	C08G5.7	II	complement(756194..765317)	19.38	1.42	2.68	0	0	0
WBGene00022634	ZC581.7	I	complement(6660448..6662314)	0.87	1.43	2.69	0.00125	0.02	1
WBGene00004243	puf-7	IV	5486685..5490331	0.67	1.43	2.69	0.000229	0.00331	1
WBGene00008599	F09A5.2	X	13135107..13139771	6.62	1.43	2.69	0	0	0
WBGene00044654	fbxa-85	V	17259181..17260558	4.18	1.43	2.69	4.12e-09	1.25e-07	0.000193
WBGene00010133	F55H12.2	I	8867798..8868300	107.41	1.43	2.7	1.16e-06	2.54e-05	0.05
WBGene00007545	C13B4.1	II	complement(14470372..14479626)	16.43	1.43	2.7	0	0	0
WBGene00005141	srd-64	III	complement(1692081..1695106)	4.36	1.43	2.7	4.24e-09	1.29e-07	0.000198
WBGene00007322	C05B5.5	III	10001375..10003856	3.69	1.43	2.7	2.94e-12	1.24e-10	1.37e-07
WBGene00020611	T20D4.5	V	3413344..3415816	31.36	1.43	2.7	0	0	0
WBGene00044332	clec-36	V	complement(16846867..16848466)	5.71	1.43	2.7	2.27e-08	6.2e-07	0.00106
WBGene00044347	Y71G12B.30	I	complement(1818513..1822931)	1.24	1.44	2.71	0.000154	0.0023	1
WBGene00016301	fbxc-6	II	956674..957961	1.97	1.44	2.71	0.000222	0.00321	1
WBGene00011760	T13H5.6	II	complement(8526798..8531222)	26.85	1.44	2.71	0	0	0
WBGene00010605	K06G5.1	X	14214939..14219089	1053.83	1.44	2.71	3.66e-15	2.01e-13	1.71e-10
WBGene00195176	Y43F8B.24	V	19457562..19458695	8.84	1.44	2.71	6.89e-09	2.03e-07	0.000322
WBGene00016004	C18H9.6	II	complement(6700658..6701625)	279.42	1.44	2.72	0	0	0
WBGene00015332	tyr-1	III	7873781..7877106	54.99	1.44	2.72	3.97e-14	2e-12	1.86e-09
WBGene00014755	F40F12.8	III	9921200..9921892	3.3	1.44	2.72	0.000311	0.00436	1
WBGene00010545	cbp-2	III	9923174..9924793	62.09	1.44	2.72	0	0	0
WBGene00022413	Y102A11A.3	X	2019170..2025737	53.12	1.45	2.72	0	0	0
WBGene00016081	C25A6.1	V	5408528..5410071	1.43	1.44	2.72	0.000162	0.00242	1
WBGene00019717	trx-3	IV	4487059..4488998	17.61	1.45	2.73	2.44e-06	5.08e-05	0.11
WBGene00008539	F02H6.6	IV	complement(14229274..14230969)	0.84	1.45	2.73	0.00342	0.04	1
WBGene00013806	Y116A8C.29	IV	17094080..17095310	49.83	1.45	2.73	2.22e-16	1.34e-14	1.04e-11
WBGene00018568	F47E1.4	X	9062834..9066657	2.87	1.45	2.73	2.67e-10	9.25e-09	1.25e-05
WBGene00000558	cnc-4	V	1447222..1447707	161.53	1.45	2.73	1.02e-05	0.000191	0.48
WBGene00009431	dct-17	V	complement(13727761..13730776)	20.93	1.45	2.73	0	0	0
WBGene00009029	F21H7.3	V	complement(16232452..16233335)	6.09	1.45	2.73	5.37e-11	2e-09	2.51e-06
WBGene00022110	Y71F9AL.4	I	2903596..2907751	4.14	1.46	2.74	3.58e-13	1.66e-11	1.67e-08
WBGene00009649	F43C1.5	III	4229178..4230457	17.28	1.45	2.74	4.11e-15	2.25e-13	1.92e-10
WBGene00017470	F14H12.2	X	4350498..4352744	1.21	1.46	2.74	0.000431	0.00587	1
WBGene00016091	nhr-30	V	9045171..9046967	1.2	1.46	2.74	0.000191	0.0028	1
WBGene00044292	F56D6.8	IV	complement(3894129..3894386)	1700.48	1.46	2.75	0.000135	0.00204	1
WBGene00009818	acbp-3	X	10903278..10905150	45.32	1.46	2.75	0	0	0
WBGene00001877	his-3	V	16040794..16041191	1.88	1.46	2.75	0.00242	0.03	1
WBGene00008167	acox-5	III	complement(9586613..9592192)	92.78	1.47	2.76	3.81e-14	1.92e-12	1.78e-09
WBGene00017117	fbxb-80	IV	4734305..4735876	0.74	1.47	2.76	0.00272	0.03	1
WBGene00019411	K05F1.10	II	complement(5804717..5805475)	42.89	1.47	2.77	0	0	0
WBGene00022321	fbxa-25	III	complement(1347734..1349420)	1.07	1.47	2.77	0.00162	0.02	1
WBGene00019213	H20E11.1	IV	6830227..6833440	35.88	1.47	2.77	0	0	0
WBGene00008615	F09C6.1	V	complement(16887413..16888479)	3.07	1.47	2.77	8.74e-06	0.000165	0.41
WBGene00015597	fbxa-162	II	complement(1607869..1609014)	13.24	1.47	2.78	3.81e-13	1.76e-11	1.78e-08
WBGene00017277	F09C12.2	II	5110029..5112232	0.83	1.47	2.78	0.00148	0.02	1
WBGene00008301	dct-3	V	complement(12441665..12443835)	10.16	1.48	2.78	0	0	0
WBGene00045461	C25F9.14	V	19436599..19437217	26.07	1.48	2.78	0	0	0
WBGene00010066	F54F7.6	X	11865542..11867061	3.76	1.48	2.79	9.48e-09	2.73e-07	0.000443
WBGene00020049	ttr-8	III	complement(7564507..7565345)	40.65	1.49	2.8	0	0	0
WBGene00017867	slc-28.1	V	3463814..3466150	2.59	1.49	2.8	1.49e-07	3.73e-06	0.00698
WBGene00012824	Y43F8B.14	V	complement(19452183..19455969)	5.3	1.49	2.8	2.66e-11	1.02e-09	1.25e-06
WBGene00016809	C50D2.6	II	84434..87799	24.85	1.49	2.81	0	0	0
WBGene00003094	lys-5	IV	complement(11624255..11625582)	9.32	1.49	2.81	4.63e-06	9.21e-05	0.22
WBGene00015574	irg-1	V	3523587..3524575	31.77	1.49	2.81	0	0	0
WBGene00021731	Y49G5A.1	V	complement(5286343..5287360)	7.24	1.49	2.81	0.000983	0.01	1
WBGene00013197	ttm-5	I	complement(14688672..14691723)	41.42	1.5	2.82	0	0	0
WBGene00015569	C07D10.5	II	7381438..7383490	26.82	1.49	2.82	0	0	0
WBGene00008483	E04D5.4	II	10440286..10442515	25.1	1.5	2.82	0	0	0
WBGene00018479	otpl-6	V	8525908..8528580	0.45	1.49	2.82	0.00137	0.02	1
WBGene00044403	fbxa-219	III	2291454..2294124	9.52	1.5	2.83	4.02e-14	2.02e-12	1.88e-09
WBGene00017499	pud-1.1	V	2330429..2330930	3027.85	1.5	2.83	1.11e-15	6.38e-14	5.19e-11
WBGene00000062	acr-23	V	complement(3651660..3659499)	1.24	1.5	2.83	8.7e-06	0.000164	0.41
WBGene00044349	Y71G12B.32	I	complement(1813909..1816061)	8.59	1.51	2.84	4.94e-14	2.46e-12	2.31e-09
WBGene00007973	C36B1.6	I	8732246..8733436	26.4	1.51	2.84	3.33e-15	1.84e-13	1.56e-10
WBGene00006272	str-245	I	14852818..14854607	7.18	1.51	2.84	9.08e-14	4.4e-12	4.24e-09
WBGene00006611	tre-5	II	complement(53013..55304)	3.13	1.51	2.84	2.36e-09	7.41e-08	0.00011
WBGene00003689	nhr-99	V	474809..477150	8.72	1.5	2.84	3.66e-15	2.01e-13	1.71e-10
WBGene00003640	nhr-50	V	complement(15997779..16000653)	13.75	1.51	2.84	0	0	0
WBGene00015839	math-10	II	1871548..1873261	1.38	1.51	2.85	0.000314	0.00439	1
WBGene00011674	cyp-13A8	II	complement(9805627..9807532)	0.71	1.51	2.85	0.000826	0.01	1
WBGene00017648	ddo-3	III	6587864..6589398	453.03	1.51	2.85	0	0	0
WBGene00011262	pho-8	V	11833629..11835651	13.52	1.51	2.85	0.000255	0.00363	1
WBGene00138721	C54D10.14	V	complement(12437499..12441266)	6.19	1.51	2.85	0	0	0
WBGene00012822	Y43F8B.12	V	19468383..19469554	4.2	1.51	2.85	0.000105	0.00163	1
WBGene00017711	F22E5.13	II	complement(2647694..2649639)	5.05	1.52	2.86	5.27e-10	1.76e-08	2.46e-05
WBGene00010357	H03A11.2	X	complement(15225869..15230621)	27.92	1.51	2.86	0	0	0
WBGene00004246	puf-10	I	complement(212256..215491)	1.78	1.52	2.87	2.57e-07	6.21e-06	0.01
WBGene00021268	capa-1	X	5919694..5920497	11.91	1.52	2.87	7.04e-13	3.15e-11	3.29e-08
WBGene00012624	fbxa-150	V	20522621..20524513	27.5	1.52	2.87	0	0	0
WBGene00013602	Y87G2A.16	I	13560528..13563465	3.28	1.52	2.88	8.22e-09	2.39e-07	0.000384
WBGene00002021	hsp-17	V	complement(8384774..8385927)	161.94	1.53	2.88	0	0	0
WBGene00206529	C04A2.15	II	6852219..6853491	2.22	1.53	2.89	0.000952	0.01	1
WBGene00044237	C17H1.10	I	13133638..13136156	1.2	1.53	2.9	0.00313	0.03	1
WBGene00000562	cng-1	V	complement(15025740..15031473)	2.09	1.54	2.9	1.34e-06	2.92e-05	0.06
WBGene00019165	mpz-4	IV	complement(4825520..4827281)	0.97	1.54	2.91	0.000503	0.00674	1
WBGene00018540	btb-21	V	complement(3850127..3851796)	14.07	1.54	2.91	0	0	0
WBGene00012143	T28H10.2	V	complement(12510646..12512201)	9.65	1.54	2.91	0	0	0
WBGene00010782	K11H3.5	III	9843782..9845669	8.7	1.54	2.92	1.44e-09	4.58e-08	6.71e-05
WBGene00009937	lsl-1	I	9901279..9902935	4.18	1.55	2.93	5.8e-09	1.74e-07	0.000271
WBGene00007216	C01A2.4	I	13392118..13394001	69.45	1.55	2.93	1.11e-16	6.77e-15	5.19e-12
WBGene00006533	tba-7	III	complement(11368415..11371775)	62.62	1.55	2.93	0	0	0
WBGene00013009	fbxc-23	II	complement(13595006..13596551)	8.46	1.55	2.94	1.29e-12	5.64e-11	6.03e-08
WBGene00014135	ZK896.4	IV	complement(12880667..12883146)	16.7	1.55	2.94	0	0	0
WBGene00017726	F22H10.2	X	16678488..16679823	69.03	1.56	2.94	0	0	0
WBGene00020386	cyp-34A4	V	3950027..3952068	48.08	1.55	2.94	0	0	0
WBGene00009512	F37H8.3	II	11181654..11183147	47.52	1.56	2.95	0	0	0
WBGene00044792	F59C6.14	I	10526602..10530094	20.72	1.57	2.96	0	0	0
WBGene00013693	Y105E8B.9	I	complement(14675601..14682563)	20.9	1.56	2.96	0	0	0
WBGene00023395	Y82E9BL.9	III	complement(1333921..1335467)	3.05	1.57	2.96	3.39e-05	0.000576	1
WBGene00021519	Y41D4B.17	IV	1560230..1561811	10.39	1.56	2.96	4.11e-15	2.25e-13	1.92e-10
WBGene00018646	mul-1	IV	complement(4121342..4123069)	18.78	1.57	2.96	2.06e-13	9.73e-12	9.62e-09
WBGene00017092	E02C12.6	V	complement(9369497..9371086)	5.04	1.56	2.96	1.54e-11	6e-10	7.18e-07
WBGene00011339	T01G5.1	V	complement(15116842..15119617)	3.27	1.57	2.96	1.3e-10	4.67e-09	6.08e-06
WBGene00018385	F43C11.8	II	2332520..2334338	0.6	1.57	2.97	0.00417	0.04	1
WBGene00009854	clec-31	V	complement(16856458..16857999)	3.46	1.57	2.97	1.23e-09	3.94e-08	5.74e-05
WBGene00008295	nlp-39	I	12461645..12462097	107.1	1.58	2.98	5.23e-10	1.75e-08	2.44e-05
WBGene00013306	Y57G11C.8	IV	14781837..14782862	1.43	1.58	2.98	0.00031	0.00434	1
WBGene00008831	F14H3.12	V	complement(16074113..16075321)	37.69	1.57	2.98	0	0	0
WBGene00022439	Y110A2AL.2	II	2867993..2870758	0.51	1.58	2.99	0.00192	0.02	1
WBGene00003618	nhr-19	II	complement(9598197..9605526)	8.97	1.58	2.99	0	0	0
WBGene00007508	C10C5.4	IV	9378603..9380450	106.48	1.58	2.99	0	0	0
WBGene00004509	rrf-2	I	complement(12098668..12105977)	9.49	1.58	3	8.52e-11	3.12e-09	3.98e-06
WBGene00016187	C28G1.2	X	8836644..8837860	5.34	1.59	3	7.69e-09	2.25e-07	0.000359
WBGene00007694	C23H4.6	X	12235621..12240799	7.36	1.58	3	0	0	0
WBGene00022527	ZC132.9	V	complement(4317920..4320001)	2.24	1.59	3.01	1.1e-07	2.79e-06	0.00515
WBGene00017678	asp-12	V	8269254..8272058	63.72	1.59	3.01	1.06e-10	3.86e-09	4.97e-06
WBGene00020834	T27A1.2	II	complement(530848..533184)	7.07	1.59	3.02	4.34e-05	0.000719	1
WBGene00017586	F19B10.4	II	3660084..3662006	2.8	1.6	3.02	1.21e-09	3.88e-08	5.65e-05
WBGene00008403	D2013.3	II	complement(9317551..9319518)	2.49	1.59	3.02	1.04e-08	2.97e-07	0.000485
WBGene00001768	gst-20	II	complement(13608185..13609780)	120.67	1.59	3.02	0	0	0
WBGene00000407	cdk-5	III	complement(13464684..13466390)	24.89	1.6	3.03	0	0	0
WBGene00001770	gst-22	V	complement(16231034..16232282)	69.67	1.61	3.04	0	0	0
WBGene00014813	M176.9	II	complement(9409342..9411596)	1.8	1.61	3.05	5.15e-10	1.73e-08	2.41e-05
WBGene00011162	chil-19	II	complement(9452701..9454300)	6.66	1.61	3.05	7.17e-12	2.9e-10	3.35e-07
WBGene00018210	F39G3.5	V	4722620..4724565	26.75	1.61	3.05	0	0	0
WBGene00012308	oac-53	V	complement(16624008..16627970)	0.38	1.61	3.05	0.00315	0.03	1
WBGene00022142	Y71G12B.2	I	1816150..1818509	7.87	1.62	3.06	7.31e-14	3.57e-12	3.41e-09
WBGene00003010	lin-24	IV	12129504..12135432	64.55	1.61	3.06	0	0	0
WBGene00003769	nlp-31	V	3980055..3980617	140.51	1.61	3.06	0	0	0
WBGene00012449	nhr-231	V	18791000..18794781	6.95	1.62	3.06	0	0	0
WBGene00044361	K09F6.11	II	2280050..2280580	8.69	1.62	3.07	7.3e-12	2.95e-10	3.41e-07
WBGene00001468	flr-4	X	15089397..15093585	6.21	1.62	3.07	0	0	0
WBGene00016474	C36C5.5	V	3157095..3157870	83.87	1.62	3.07	0	0	0
WBGene00007919	C34C6.7	II	8707155..8708854	49.13	1.62	3.08	2.97e-09	9.23e-08	0.000139
WBGene00018345	F42C5.3	IV	complement(7286182..7287569)	9.13	1.63	3.09	1.35e-10	4.84e-09	6.31e-06
WBGene00000841	cul-6	IV	complement(12586486..12590428)	11.14	1.63	3.09	0	0	0
WBGene00044338	nspc-3	X	8537108..8537513	58.66	1.63	3.09	0	0	0
WBGene00015313	hpo-32	I	complement(5298755..5300331)	1.22	1.63	3.1	0.000287	0.00406	1
WBGene00001760	gst-12	II	complement(13616685..13617937)	7.7	1.63	3.1	2.7e-11	1.04e-09	1.26e-06
WBGene00021020	W04B5.3	III	2418345..2423910	79.93	1.63	3.1	0	0	0
WBGene00000512	ckb-2	III	4367832..4370160	33.12	1.63	3.1	1.11e-16	6.77e-15	5.19e-12
WBGene00008010	C38D9.2	V	17567513..17571603	0.78	1.63	3.1	4.26e-05	0.000709	1
WBGene00007414	C07E3.3	II	complement(10353633..10357518)	16.18	1.64	3.11	0	0	0
WBGene00010036	cpar-1	III	9434074..9435100	3.13	1.64	3.12	6.58e-08	1.71e-06	0.00307
WBGene00004796	sid-2	III	13679445..13682456	78.56	1.65	3.13	0	0	0
WBGene00021994	Y59E9AL.4	IV	complement(5210955..5215192)	9.15	1.65	3.14	0	0	0
WBGene00012464	arrd-7	II	complement(12060228..12062619)	41.65	1.65	3.15	0	0	0
WBGene00017103	klo-2	III	2446223..2448643	38.63	1.66	3.15	1.11e-16	6.77e-15	5.19e-12
WBGene00007440	C08E8.4	V	18371846..18373531	112.6	1.66	3.16	6.1e-14	3.01e-12	2.85e-09
WBGene00016757	C49A9.3	IV	6222089..6224976	5.87	1.66	3.17	0	0	0
WBGene00005653	srr-2	V	complement(19213668..19217138)	1.39	1.67	3.17	1.54e-05	0.000278	0.72
WBGene00008028	scl-6	IV	13068768..13070290	21.54	1.68	3.2	1.83e-14	9.49e-13	8.56e-10
WBGene00010092	F55C5.2	V	12264002..12265492	1.09	1.68	3.2	0.000177	0.0026	1
WBGene00016181	C28C12.11	IV	8474099..8475280	4.57	1.69	3.22	6.95e-11	2.56e-09	3.25e-06
WBGene00009433	F35E12.9	V	complement(13741321..13745127)	15.73	1.69	3.22	0	0	0
WBGene00009166	F26F2.1	V	complement(20559080..20561895)	1.69	1.69	3.22	6.73e-11	2.49e-09	3.15e-06
WBGene00006288	str-262	V	complement(751326..752779)	0.46	1.7	3.24	0.00351	0.04	1
WBGene00016542	C39H7.4	IV	complement(5612012..5614608)	76.51	1.71	3.26	0	0	0
WBGene00007868	C32H11.5	IV	complement(12923525..12924378)	1.71	1.71	3.27	4.58e-05	0.000756	1
WBGene00006649	tth-1	X	complement(8422479..8423731)	189.6	1.71	3.27	0	0	0
WBGene00194895	ZK105.11	V	complement(7707142..7708625)	0.68	1.71	3.27	0.000807	0.01	1
WBGene00004964	spe-10	V	10384157..10385711	0.6	1.71	3.27	0.00123	0.02	1
WBGene00017703	F22E5.1	II	2675788..2677588	18.49	1.71	3.28	0	0	0
WBGene00020873	T28A11.6	V	3262407..3263299	1.61	1.72	3.28	0.00128	0.02	1
WBGene00001046	dnj-28	I	2996406..3001378	2.07	1.72	3.3	2.3e-08	6.29e-07	0.00108
WBGene00003653	nhr-63	V	16002595..16004728	7.22	1.73	3.31	0	0	0
WBGene00008632	fbxa-88	V	complement(16142008..16143116)	9.12	1.73	3.31	3.99e-12	1.66e-10	1.86e-07
WBGene00020977	oac-52	IV	complement(4342357..4346558)	2.1	1.73	3.32	2.56e-13	1.2e-11	1.2e-08
WBGene00018260	cyp-33C7	V	2250545..2252524	48.2	1.73	3.32	0	0	0
WBGene00001591	glc-1	V	16219609..16221916	52.21	1.73	3.32	0	0	0
WBGene00016282	C31B8.7	V	complement(2900448..2903310)	5.85	1.74	3.33	0	0	0
WBGene00015605	C08E3.13	II	complement(1631995..1633850)	4.88	1.74	3.35	0.000103	0.0016	1
WBGene00019405	K05F1.1	II	5801382..5803947	6.54	1.75	3.36	0	0	0
WBGene00019744	M02H5.8	V	449963..450441	304.85	1.75	3.36	0	0	0
WBGene00011486	T05E12.3	V	complement(17076865..17077978)	187.5	1.75	3.36	0	0	0
WBGene00022891	ZK1290.10	II	complement(7551943..7553906)	12.7	1.75	3.37	0	0	0
WBGene00021253	Y22D7AL.15	III	complement(1658248..1659863)	228.27	1.75	3.37	0	0	0
WBGene00019391	irld-11	V	1655090..1657364	1.01	1.75	3.37	0.000103	0.00159	1
WBGene00016958	ilys-4	IV	complement(7895630..7897543)	29.33	1.76	3.38	0	0	0
WBGene00022592	klu-2	I	complement(6386148..6392524)	19.69	1.76	3.39	0	0	0
WBGene00012312	W06G6.10	V	complement(16646434..16647193)	3.32	1.76	3.39	0.000399	0.00546	1
WBGene00007911	C34B7.1	I	8330552..8332719	2.73	1.77	3.4	2.47e-12	1.06e-10	1.16e-07
WBGene00022572	ZC239.14	II	complement(3221125..3222010)	30.63	1.77	3.4	0	0	0
WBGene00001782	gst-34	II	complement(15179971..15183232)	4.09	1.77	3.4	1.11e-08	3.15e-07	0.000517
WBGene00021500	Y40C7B.4	X	complement(17256235..17256780)	4.84	1.77	3.4	3.56e-08	9.54e-07	0.00166
WBGene00008616	fbxa-44	V	16889287..16890687	0.85	1.77	3.4	0.000475	0.00641	1
WBGene00206359	C05E4.15	V	complement(758576..761259)	0.55	1.77	3.41	0.00248	0.03	1
WBGene00021865	fbxa-66	III	complement(2309924..2314073)	2.38	1.77	3.42	2.84e-09	8.86e-08	0.000133
WBGene00009523	clec-165	IV	complement(1245399..1246872)	35.62	1.77	3.42	0	0	0
WBGene00018971	clec-67	IV	3922165..3925045	81.29	1.77	3.42	0	0	0
WBGene00018906	egas-4	IV	complement(7493843..7497850)	1.18	1.78	3.42	6.07e-09	1.81e-07	0.000284
WBGene00018730	F53A9.7	X	complement(8716534..8716999)	47.84	1.77	3.42	3.33e-16	1.97e-14	1.56e-11
WBGene00044331	clec-25	V	16843270..16844696	7.78	1.77	3.42	4.55e-12	1.88e-10	2.12e-07
WBGene00004275	rab-11.2	I	complement(11633002..11638491)	1.74	1.78	3.43	1.75e-05	0.000313	0.82
WBGene00016005	ift-74	II	6679545..6682971	2.31	1.78	3.43	4.2e-13	1.93e-11	1.96e-08
WBGene00044908	F38A1.15	IV	complement(1241332..1243402)	0.47	1.78	3.44	0.00321	0.03	1
WBGene00019932	R07C12.2	IV	4148141..4150055	107.76	1.78	3.44	0	0	0
WBGene00020610	T20D4.4	V	3415993..3417770	50.23	1.78	3.44	0	0	0
WBGene00077525	C41G7.8	I	complement(9530816..9532831)	35.05	1.79	3.45	0	0	0
WBGene00077448	D1086.20	V	14071646..14073719	1.62	1.79	3.45	0.000134	0.00203	1
WBGene00045393	F26D11.13	V	complement(7953354..7954652)	1.13	1.79	3.46	0.00241	0.03	1
WBGene00010977	R02D5.3	V	14483160..14484347	27.5	1.79	3.47	0	0	0
WBGene00022645	ZK6.11	V	complement(415713..417706)	404.66	1.8	3.48	0	0	0
WBGene00020698	T22F3.8	V	complement(3602052..3605425)	2.14	1.8	3.48	6.07e-09	1.81e-07	0.000284
WBGene00016785	C49G7.7	V	4034476..4038054	18.19	1.8	3.48	0	0	0
WBGene00000373	cyp-14A5	V	complement(5421012..5423305)	104.74	1.8	3.48	0	0	0
WBGene00008892	clec-246	V	18189560..18191047	4.29	1.8	3.48	1.37e-06	2.98e-05	0.06
WBGene00010897	lact-3	II	complement(10652352..10657801)	98.66	1.81	3.5	0	0	0
WBGene00015537	C06E4.8	IV	complement(7284219..7285873)	10.47	1.81	3.5	0	0	0
WBGene00004811	skr-5	V	17347906..17348712	38.87	1.81	3.5	0	0	0
WBGene00008067	C43D7.4	V	complement(19321901..19322487)	1.62	1.81	3.5	0.00192	0.02	1
WBGene00009706	F44G3.2	V	16103894..16106140	18.73	1.81	3.51	3.55e-13	1.65e-11	1.66e-08
WBGene00012311	W06G6.9	V	complement(16645997..16646481)	2.91	1.81	3.51	0.000209	0.00303	1
WBGene00206513	B0244.15	III	5742556..5744820	0.34	1.82	3.54	0.00268	0.03	1
WBGene00016660	C45B2.3	X	6082960..6083333	7.28	1.82	3.54	1.43e-06	3.09e-05	0.07
WBGene00006176	str-125	V	complement(17074290..17076000)	0.46	1.82	3.54	0.00268	0.03	1
WBGene00018194	F39E9.1	II	3318302..3320358	36.48	1.83	3.55	0	0	0
WBGene00016151	smc-5	II	5062129..5067129	4.68	1.83	3.55	6.44e-12	2.63e-10	3.01e-07
WBGene00016190	C28G1.5	X	complement(8826632..8828532)	47.48	1.83	3.55	0	0	0
WBGene00012919	Y46G5A.34	II	12781185..12781705	5.93	1.83	3.56	1.18e-08	3.32e-07	0.000549
WBGene00001730	grl-21	IV	10737477..10738191	3.71	1.83	3.56	1.36e-05	0.000247	0.63
WBGene00003252	mig-21	III	complement(5877013..5878419)	4.57	1.83	3.57	7.02e-07	1.59e-05	0.03
WBGene00009192	F27E5.1	II	10139590..10141400	286.6	1.84	3.58	0	0	0
WBGene00022326	fbxa-14	III	complement(1322132..1324633)	15.12	1.84	3.58	0	0	0
WBGene00006217	str-173	IV	4862185..4864141	1.56	1.84	3.59	1.53e-06	3.29e-05	0.07
WBGene00010747	K10D11.3	IV	complement(12982120..12986088)	8.43	1.85	3.59	0	0	0
WBGene00003856	odr-10	X	complement(6864313..6865939)	4.45	1.84	3.59	7.4e-13	3.31e-11	3.46e-08
WBGene00018761	F53E10.5	V	complement(2596020..2598930)	0.45	1.85	3.59	0.000951	0.01	1
WBGene00009859	clec-33	V	complement(16867678..16869845)	0.61	1.84	3.59	0.000723	0.00934	1
WBGene00017302	F09F7.5	III	5547068..5551241	55.36	1.85	3.6	0	0	0
WBGene00018850	gpx-8	I	complement(10781442..10782890)	0.49	1.86	3.62	0.00125	0.02	1
WBGene00016017	C23G10.11	III	complement(6215165..6215542)	6.21	1.86	3.62	4.94e-07	1.14e-05	0.02
WBGene00016769	C49C8.5	IV	complement(8648665..8653677)	112.47	1.86	3.62	0	0	0
WBGene00003096	lys-7	V	complement(3481419..3482600)	4170.39	1.85	3.62	1.88e-05	0.000335	0.88
WBGene00219683	anr-32	V	complement(6003575..6006746)	0.76	1.85	3.62	9.32e-05	0.00145	1
WBGene00009971	F53C11.1	V	13775751..13777771	118.92	1.85	3.62	0	0	0
WBGene00003995	pgp-1	IV	complement(12591696..12599169)	24.64	1.86	3.64	0	0	0
WBGene00016923	C54F6.5	V	7529114..7529426	20.23	1.86	3.64	7.1e-09	2.1e-07	0.000332
WBGene00018480	otpl-7	V	8521503..8524555	0.35	1.86	3.64	0.00122	0.02	1
WBGene00021520	Y41D4B.18	IV	1558053..1559633	15.06	1.87	3.65	0	0	0
WBGene00019945	R08C7.1	IV	4451876..4452019	3.4	1.87	3.65	0.00209	0.02	1
WBGene00009957	F53B2.8	IV	complement(12526247..12527339)	246.74	1.87	3.65	0	0	0
WBGene00018259	F41B4.3	X	complement(6835485..6836256)	16.43	1.87	3.65	1.33e-15	7.59e-14	6.23e-11
WBGene00015864	C16D9.9	V	8264241..8264663	1.33	1.87	3.65	0.00244	0.03	1
WBGene00017434	F13H8.1	II	6283386..6284727	11.98	1.87	3.66	1.44e-13	6.9e-12	6.75e-09
WBGene00000664	col-89	III	4748180..4749156	6.25	1.88	3.67	2.14e-11	8.29e-10	1e-06
WBGene00255702	C06A12.19	IV	complement(17439605..17440091)	2.76	1.87	3.67	1.54e-05	0.000279	0.72
WBGene00002881	let-756	III	6407129..6410018	22.07	1.88	3.68	0	0	0
WBGene00012942	Y47D3B.6	III	11427135..11428347	0.89	1.88	3.68	0.000381	0.00522	1
WBGene00019348	K02H11.4	V	complement(1528824..1531259)	0.4	1.88	3.68	0.000925	0.01	1
WBGene00016450	clec-5	III	complement(4881914..4883578)	115.56	1.88	3.69	0	0	0
WBGene00017105	E02H9.7	III	complement(2445223..2446142)	57.74	1.89	3.7	0	0	0
WBGene00022375	Y94H6A.2	IV	2730252..2732404	1.6	1.89	3.7	2.66e-07	6.4e-06	0.01
WBGene00004987	spp-2	X	complement(7315995..7316773)	465.54	1.89	3.7	5.14e-14	2.55e-12	2.4e-09
WBGene00008245	fipr-10	V	9914196..9914465	12.63	1.89	3.7	4.52e-06	9.02e-05	0.21
WBGene00008392	D1086.5	V	complement(14088893..14090323)	30.59	1.89	3.7	0	0	0
WBGene00010475	K01F9.2	III	complement(8870099..8877127)	30.73	1.89	3.71	0	0	0
WBGene00022327	fbxa-15	III	complement(1319016..1321896)	5.11	1.9	3.74	4.24e-14	2.12e-12	1.98e-09
WBGene00001165	efn-4	IV	559238..568076	25.78	1.9	3.74	0	0	0
WBGene00015373	C03B1.2	X	6367614..6373157	0.96	1.9	3.74	0.000216	0.00313	1
WBGene00012573	Y37H2C.1	V	complement(18272889..18277694)	1.1	1.9	3.74	1.15e-08	3.27e-07	0.00054
WBGene00010750	K10D11.6	IV	complement(12986751..12989433)	22.99	1.91	3.75	0	0	0
WBGene00020590	T19H12.6	V	complement(4874923..4879319)	4.21	1.91	3.75	0	0	0
WBGene00020887	T28B4.4	X	complement(6597918..6598866)	13.07	1.91	3.76	0	0	0
WBGene00011713	T11F9.12	V	complement(11493556..11496373)	94.3	1.91	3.76	0	0	0
WBGene00194713	F19B10.13	II	3662258..3662986	5.9	1.92	3.77	3.5e-10	1.2e-08	1.63e-05
WBGene00020053	R13A5.11	III	complement(7591574..7593336)	0.38	1.91	3.77	0.00242	0.03	1
WBGene00016379	C33H5.13	IV	complement(7791653..7792225)	171.4	1.91	3.77	0	0	0
WBGene00008617	F09C6.3	V	complement(16878724..16880154)	3.15	1.91	3.77	2.22e-08	6.08e-07	0.00104
WBGene00015859	C16D9.4	V	complement(8240931..8242900)	19.89	1.92	3.78	0	0	0
WBGene00009426	F35E12.2	V	complement(13722233..13724881)	1.98	1.92	3.79	1.46e-11	5.71e-10	6.82e-07
WBGene00008358	nspc-18	X	complement(14527171..14527582)	70.63	1.93	3.8	0	0	0
WBGene00206464	F59C6.18	I	complement(10516031..10516432)	14.47	1.93	3.81	6.45e-08	1.67e-06	0.00301
WBGene00013244	Y56A3A.33	III	complement(11999497..12002950)	8.47	1.93	3.81	1.56e-11	6.1e-10	7.31e-07
WBGene00005643	srp-2	V	762734..764657	69.32	1.93	3.82	0	0	0
WBGene00044528	lgc-29	V	4139008..4143120	0.37	1.94	3.83	0.00339	0.04	1
WBGene00010062	lipl-1	V	12920007..12922116	117.09	1.94	3.83	5.25e-11	1.96e-09	2.45e-06
WBGene00044644	B0205.13	I	complement(10727751..10728795)	67.77	1.94	3.84	0	0	0
WBGene00016336	C33C12.4	II	complement(2165218..2166493)	3.83	1.94	3.84	5.46e-07	1.25e-05	0.03
WBGene00001795	gtl-1	IV	complement(11248902..11259465)	25.58	1.95	3.88	0	0	0
WBGene00014836	T09F5.12	V	complement(15164814..15166318)	22.17	1.96	3.88	0	0	0
WBGene00021796	Y52E8A.3	II	complement(4305262..4307028)	13.94	1.96	3.89	3.41e-13	1.58e-11	1.59e-08
WBGene00012131	T28F3.5	IV	17294793..17300488	4.26	1.96	3.9	0	0	0
WBGene00006146	str-87	V	complement(8986694..8987965)	1.02	1.97	3.9	0.000118	0.0018	1
WBGene00008158	nhr-165	I	12331085..12333413	0.35	1.97	3.91	0.00433	0.04	1
WBGene00018750	F53C3.6	II	3898142..3899709	1.52	1.97	3.91	6.86e-06	0.000133	0.32
WBGene00007218	C01A2.6	I	13379917..13384371	5.64	1.97	3.93	1.55e-08	4.3e-07	0.000724
WBGene00020881	T28A11.19	V	complement(3268688..3269510)	34.43	1.98	3.93	1.05e-10	3.83e-09	4.93e-06
WBGene00017378	F11C7.6	X	17401466..17402607	3.14	1.98	3.94	2.8e-08	7.59e-07	0.00131
WBGene00003837	oat-1	IV	complement(8464768..8472605)	54.87	1.98	3.95	0	0	0
WBGene00005655	srr-4	V	5019224..5022369	33.71	1.98	3.95	0	0	0
WBGene00018729	F53A9.6	X	complement(8713463..8713952)	66.64	1.99	3.96	0	0	0
WBGene00007521	C11E4.7	X	9617247..9619093	21.4	1.99	3.96	0	0	0
WBGene00017146	EGAP1.1	III	complement(5935692..5937220)	0.76	1.99	3.97	0.00018	0.00265	1
WBGene00009956	F53B2.5	IV	complement(12528563..12531142)	0.48	1.99	3.97	0.000684	0.0089	1
WBGene00021797	plep-1	II	complement(4309725..4312215)	5.78	1.99	3.98	0	0	0
WBGene00021487	comt-3	V	2057629..2061136	146.08	1.99	3.98	0	0	0
WBGene00219673	linc-96	V	complement(5425185..5427031)	1.39	1.99	3.98	6.34e-05	0.00102	1
WBGene00007659	C17H1.6	I	complement(13130808..13132464)	3.06	2	3.99	4.8e-07	1.11e-05	0.02
WBGene00005743	srv-32	IV	complement(6280147..6282243)	1.29	2	3.99	2.53e-06	5.26e-05	0.12
WBGene00044067	hke-4.1	IV	complement(17285733..17287452)	1.46	2	3.99	1.34e-06	2.91e-05	0.06
WBGene00015362	fbxa-105	V	complement(7390527..7392087)	13.19	2	3.99	0	0	0
WBGene00019858	R03H10.6	II	complement(4171294..4173875)	5.6	2	4	0	0	0
WBGene00017022	D1022.3	II	complement(7455076..7456284)	4.89	2	4	5.81e-13	2.62e-11	2.72e-08
WBGene00017488	dct-7	IV	complement(4290296..4290573)	224.98	2	4	3.14e-07	7.44e-06	0.01
WBGene00003405	mre-11	V	complement(10733929..10736844)	1.47	2	4	3.95e-10	1.34e-08	1.85e-05
WBGene00000799	crn-6	III	9367243..9370386	41.23	2	4.01	0	0	0
WBGene00018427	F44E7.5	V	complement(5778818..5780922)	34.81	2.01	4.02	0	0	0
WBGene00000022	abt-4	V	complement(323777..330727)	49.89	2.02	4.06	0	0	0
WBGene00016517	nhr-260	V	complement(1509940..1511630)	2.21	2.02	4.06	7.75e-11	2.85e-09	3.62e-06
WBGene00001878	his-4	V	complement(16040091..16040516)	0.93	2.02	4.06	0.00453	0.05	1
WBGene00044646	B0205.14	I	10726918..10727351	12.14	2.03	4.07	9.76e-12	3.88e-10	4.56e-07
WBGene00000556	cnc-2	V	complement(1449667..1450189)	322.91	2.03	4.07	0	0	0
WBGene00022550	droe-8	V	8726516..8728894	1.23	2.03	4.07	6.34e-06	0.000123	0.3
WBGene00013874	ZC376.2	V	complement(14171641..14175329)	33.58	2.03	4.08	0	0	0
WBGene00044242	C54C8.12	I	12456918..12457215	143.15	2.03	4.09	1.11e-16	6.77e-15	5.19e-12
WBGene00009522	F38A1.9	IV	complement(1244247..1245344)	41.09	2.03	4.09	0	0	0
WBGene00000275	bub-1	I	7251941..7255225	0.71	2.04	4.1	1.83e-05	0.000327	0.86
WBGene00013198	Y54E5A.2	I	14694170..14700349	3.1	2.04	4.1	0	0	0
WBGene00000819	csp-1	II	13601204..13605057	0.78	2.03	4.1	8.68e-06	0.000164	0.41
WBGene00009115	F25F2.1	III	4508862..4512127	0.97	2.04	4.11	8.05e-08	2.06e-06	0.00376
WBGene00014941	Y67H2A.9	IV	13320158..13321831	50	2.04	4.12	0	0	0
WBGene00044086	clec-228	V	complement(15338569..15339482)	1.05	2.04	4.12	0.000694	0.00901	1
WBGene00043980	F11D5.7	X	3304026..3306834	4.35	2.05	4.15	3e-15	1.66e-13	1.4e-10
WBGene00006429	arrd-3	II	9412480..9414191	1.05	2.06	4.16	8.64e-06	0.000163	0.4
WBGene00018921	sago-2	I	618207..621463	29.26	2.06	4.18	0	0	0
WBGene00010980	R02D5.7	V	complement(14480383..14481330)	15.42	2.06	4.18	0	0	0
WBGene00007857	C31H5.6	I	complement(9043319..9046889)	128.73	2.07	4.19	0	0	0
WBGene00015518	C06E1.1	III	8605832..8606504	28.22	2.07	4.2	0	0	0
WBGene00008681	scrm-4	I	complement(11680504..11682364)	33.89	2.08	4.22	0	0	0
WBGene00020737	T23F2.4	X	complement(5514798..5515080)	2.1	2.08	4.22	0.00165	0.02	1
WBGene00014049	ZK666.11	II	10482585..10484473	2.6	2.08	4.23	3.85e-05	0.000647	1
WBGene00002271	lec-8	X	9850209..9851375	1140.56	2.08	4.23	0	0	0
WBGene00016800	C50C3.2	III	8181933..8189372	0.2	2.09	4.24	6.06e-06	0.000119	0.28
WBGene00008498	F01D5.8	II	14010722..14013824	25.12	2.09	4.25	0	0	0
WBGene00019699	math-34	II	1026028..1033664	1.47	2.09	4.26	7.83e-10	2.57e-08	3.66e-05
WBGene00019197	H14A12.5	III	complement(7467595..7468089)	24.41	2.09	4.26	0	0	0
WBGene00018907	F55G1.15	IV	complement(7498098..7501265)	7.01	2.09	4.26	0	0	0
WBGene00002058	ifd-2	X	complement(813852..815929)	35.7	2.09	4.27	0	0	0
WBGene00002008	hsp-4	II	complement(7350119..7352636)	121.82	2.1	4.29	3.33e-16	1.97e-14	1.56e-11
WBGene00000272	bro-1	I	5186943..5188616	1.17	2.11	4.31	0.00364	0.04	1
WBGene00044035	F27E5.7	II	10122789..10125015	5.12	2.11	4.31	2.93e-12	1.24e-10	1.37e-07
WBGene00020859	bath-25	I	10876209..10879572	1.04	2.11	4.33	1.19e-05	0.000219	0.55
WBGene00010147	F56D5.2	IV	complement(9396881..9398603)	0.48	2.12	4.33	0.00113	0.01	1
WBGene00004052	parg-2	IV	complement(8712413..8715027)	6.21	2.12	4.34	3.76e-09	1.15e-07	0.000176
WBGene00044772	T23E7.6	X	complement(17680911..17682294)	42.05	2.12	4.34	7.61e-08	1.95e-06	0.00356
WBGene00006279	str-253	V	complement(2252804..2254603)	0.98	2.12	4.34	1.51e-05	0.000273	0.71
WBGene00011364	T02B5.3	V	complement(14157675..14160862)	12.32	2.12	4.34	0	0	0
WBGene00045261	H29C22.1	X	complement(9310617..9311326)	96.18	2.12	4.35	0	0	0
WBGene00002015	hsp-16.1	V	complement(9087293..9087782)	312.17	2.12	4.35	0	0	0
WBGene00219283	F55H12.7	I	complement(8863996..8865545)	1.18	2.13	4.37	0.00197	0.02	1
WBGene00020774	T24E12.5	II	3753921..3757356	36.63	2.13	4.37	0	0	0
WBGene00010470	cdr-4	V	complement(12407364..12408592)	259.81	2.13	4.37	0	0	0
WBGene00002118	ins-35	V	20375540..20376299	4.06	2.13	4.37	3.78e-06	7.62e-05	0.18
WBGene00219770	linc-40	III	1325891..1327724	14.07	2.14	4.42	0	0	0
WBGene00020911	cpt-6	V	complement(6490068..6493921)	8.88	2.15	4.43	0	0	0
WBGene00021600	Y46H3A.4	V	complement(1809554..1811121)	18.91	2.15	4.44	0	0	0
WBGene00013146	Y53C12B.7	II	complement(9750413..9752324)	3.46	2.15	4.45	4.65e-07	1.08e-05	0.02
WBGene00000176	aqp-8	X	complement(4702964..4704968)	68.99	2.16	4.45	0	0	0
WBGene00012450	Y17D7B.2	V	18787806..18789617	3.76	2.15	4.45	1.98e-11	7.68e-10	9.26e-07
WBGene00007467	chil-3	II	complement(9859784..9861473)	3.23	2.16	4.46	3e-15	1.66e-13	1.4e-10
WBGene00015018	srz-85	I	complement(10724161..10726136)	0.54	2.16	4.47	0.00178	0.02	1
WBGene00077593	C49G7.12	V	4038821..4039934	44.35	2.16	4.47	0	0	0
WBGene00015388	C03F11.2	X	complement(5394563..5396928)	1.04	2.16	4.48	7.76e-06	0.000148	0.36
WBGene00194926	K08D8.12	IV	12893576..12894724	12.94	2.17	4.49	0	0	0
WBGene00021236	pud-1.2	V	complement(2322038..2322566)	14.64	2.17	4.49	0.000427	0.00582	1
WBGene00016777	nhr-261	II	complement(3863084..3864752)	2.28	2.17	4.5	3.61e-10	1.24e-08	1.69e-05
WBGene00014057	ZK673.1	II	10443327..10445156	73.59	2.17	4.51	0	0	0
WBGene00016022	C23H3.9	II	complement(71675..77460)	15.88	2.17	4.52	0	0	0
WBGene00008360	nspc-19	X	14528717..14529074	99.64	2.18	4.52	0	0	0
WBGene00021892	Y54G2A.28	IV	complement(3009565..3012560)	1.43	2.18	4.54	9.97e-05	0.00155	1
WBGene00021583	clec-72	IV	3944816..3947364	3.49	2.19	4.56	1.59e-10	5.63e-09	7.43e-06
WBGene00015947	C18A11.1	X	8069550..8070289	84.66	2.2	4.58	0	0	0
WBGene00009620	fip-5	X	10302647..10303167	131.76	2.2	4.59	0	0	0
WBGene00006470	tag-120	V	complement(9706603..9709814)	122.74	2.2	4.59	0	0	0
WBGene00235113	ZK105.12	V	complement(7714972..7716090)	2.81	2.2	4.6	1.89e-10	6.66e-09	8.85e-06
WBGene00011954	T23F11.2	III	complement(4654307..4655468)	1.43	2.21	4.61	7.53e-06	0.000144	0.35
WBGene00012728	Y39G8B.9	II	13981352..13981786	18.39	2.21	4.63	0	0	0
WBGene00005188	srg-31	V	complement(6950835..6953897)	1.73	2.21	4.63	2.54e-10	8.82e-09	1.19e-05
WBGene00018562	F47D12.6	III	complement(6286633..6287315)	71.26	2.22	4.66	0	0	0
WBGene00019166	tat-2	IV	complement(4827854..4846893)	19.21	2.22	4.66	0	0	0
WBGene00006175	str-124	X	12787661..12789256	0.6	2.22	4.66	8.74e-05	0.00137	1
WBGene00006631	tsp-5	IV	complement(13590607..13591745)	1.45	2.23	4.69	1.08e-05	0.0002	0.5
WBGene00020613	T20D4.7	V	3408870..3409519	44.86	2.23	4.7	0	0	0
WBGene00011517	cgt-1	V	complement(15886724..15888851)	6.23	2.23	4.7	0	0	0
WBGene00044073	tag-244	IV	1550929..1553046	85.59	2.24	4.71	0	0	0
WBGene00194793	W04G3.13	X	complement(11079311..11079772)	11.34	2.24	4.71	5.55e-16	3.26e-14	2.59e-11
WBGene00015931	C17H12.5	IV	complement(6815911..6817632)	1.03	2.24	4.72	5.64e-06	0.000111	0.26
WBGene00045208	F13E9.15	IV	complement(10889477..10889870)	308.11	2.24	4.72	0	0	0
WBGene00015886	C17B7.12	V	3353263..3353921	3.62	2.24	4.73	3.8e-06	7.67e-05	0.18
WBGene00019661	K11H12.5	IV	677588..679171	6.75	2.25	4.74	0	0	0
WBGene00044280	W02A2.9	IV	13347687..13348575	240.96	2.25	4.74	0	0	0
WBGene00045063	Y37A1A.4	IV	13934445..13964001	31.89	2.26	4.78	0	0	0
WBGene00000372	cyp-13A7	II	9803620..9805510	1.33	2.26	4.79	2.81e-08	7.64e-07	0.00132
WBGene00012680	Y39B6A.21	V	19047047..19048669	32.16	2.26	4.79	0	0	0
WBGene00011665	T09F5.1	V	15149092..15150732	0.71	2.26	4.8	0.00041	0.0056	1
WBGene00017214	F07E5.9	II	complement(2076156..2080526)	4.57	2.27	4.81	2.55e-15	1.42e-13	1.19e-10
WBGene00015763	C14C6.12	V	complement(570571..571205)	3.26	2.27	4.83	6.66e-08	1.72e-06	0.00311
WBGene00021590	Y46D2A.2	II	complement(3321060..3323181)	103.7	2.28	4.86	0	0	0
WBGene00015036	sre-5	IV	3565201..3567814	0.46	2.28	4.86	0.000594	0.00783	1
WBGene00003766	nlp-28	V	3987900..3988314	235.16	2.28	4.86	1.11e-16	6.77e-15	5.19e-12
WBGene00008201	C49C3.11	IV	17343782..17344809	2.73	2.29	4.88	3.31e-08	8.92e-07	0.00155
WBGene00006008	srx-117	V	5644487..5646231	1.24	2.29	4.88	5.53e-06	0.000109	0.26
WBGene00020580	T19D12.5	II	complement(6634915..6636163)	2.88	2.29	4.89	3.85e-13	1.78e-11	1.8e-08
WBGene00044120	C36B1.13	I	complement(8730905..8732125)	2.2	2.29	4.9	1.52e-08	4.21e-07	0.000709
WBGene00219216	K08D10.14	IV	4155273..4157132	71.56	2.3	4.91	0	0	0
WBGene00021919	cutl-25	III	complement(3042589..3047125)	0.3	2.31	4.95	0.00435	0.05	1
WBGene00007507	C10C5.3	IV	9374765..9376492	72.06	2.31	4.95	0	0	0
WBGene00017658	F21C10.9	V	complement(9097121..9098696)	4.48	2.31	4.95	4.65e-10	1.57e-08	2.17e-05
WBGene00021517	Y41D4B.15	IV	1564081..1567716	5.23	2.31	4.96	3.33e-16	1.97e-14	1.56e-11
WBGene00009099	F25B3.2	V	9577128..9579946	1.67	2.31	4.96	1.68e-09	5.33e-08	7.84e-05
WBGene00016765	C49C8.1	IV	8654604..8656829	0.26	2.31	4.97	0.00288	0.03	1
WBGene00007811	C29F7.2	X	13416078..13418220	40.12	2.31	4.97	0	0	0
WBGene00010887	M7.12	IV	complement(11096722..11097851)	18.4	2.31	4.98	0	0	0
WBGene00016000	C18H9.1	II	6699084..6700482	0.38	2.32	4.99	0.00393	0.04	1
WBGene00004058	pmp-1	II	complement(6880701..6883754)	96.06	2.33	5.01	0	0	0
WBGene00219309	F26F2.13	V	20564383..20564666	3.18	2.32	5.01	6.13e-05	0.000991	1
WBGene00017001	D1007.3	I	complement(4575782..4577200)	8.91	2.33	5.04	0	0	0
WBGene00022653	ZK105.1	V	7713990..7714700	1088.26	2.33	5.04	0	0	0
WBGene00045382	T05E12.8	V	17068627..17069533	2.97	2.35	5.1	7.7e-06	0.000147	0.36
WBGene00016663	C45E1.4	I	complement(3115036..3125145)	14.29	2.36	5.14	0	0	0
WBGene00021581	clec-70	IV	3932733..3936238	1.8	2.37	5.15	4.02e-07	9.41e-06	0.02
WBGene00000522	clc-1	X	11047415..11049232	201.65	2.37	5.17	0	0	0
WBGene00235330	F21C10.18	V	9108585..9109140	15.7	2.37	5.17	1.33e-14	7e-13	6.23e-10
WBGene00235318	K11D5.2	V	8427131..8427435	4.15	2.37	5.18	7.12e-06	0.000137	0.33
WBGene00195240	Y39B6A.69	V	complement(19152279..19152428)	7.26	2.37	5.18	3.78e-05	0.000637	1
WBGene00008244	fipr-11	V	complement(9905912..9906181)	12.14	2.38	5.21	1.2e-11	4.74e-10	5.61e-07
WBGene00010005	cnc-7	V	20394073..20394732	147.74	2.38	5.21	0	0	0
WBGene00000008	aat-7	II	1386888..1391567	3.54	2.38	5.22	3.04e-14	1.55e-12	1.42e-09
WBGene00018370	F42H10.6	III	complement(8478382..8480455)	80.41	2.38	5.22	0	0	0
WBGene00016302	fbxc-7	II	954048..956337	0.81	2.39	5.23	1.76e-06	3.75e-05	0.08
WBGene00001207	egl-43	II	9955186..9962244	17.06	2.39	5.23	0	0	0
WBGene00008894	F16H6.4	V	18198721..18205815	1.88	2.39	5.24	7.04e-14	3.45e-12	3.29e-09
WBGene00021175	math-46	I	3745589..3748220	1.51	2.4	5.26	2.73e-07	6.54e-06	0.01
WBGene00194663	F38B2.6	X	complement(11280622..11281236)	6.57	2.39	5.26	1.22e-15	6.98e-14	5.71e-11
WBGene00001577	gem-4	IV	11745640..11748685	20.54	2.4	5.28	0	0	0
WBGene00021601	Y46H3A.5	V	complement(1811346..1814116)	0.69	2.41	5.3	0.0018	0.02	1
WBGene00017806	F26A1.8	III	complement(4820798..4822226)	5.07	2.41	5.31	1.11e-16	6.77e-15	5.19e-12
WBGene00001523	gbh-2	II	8485938..8487563	53.53	2.42	5.35	0	0	0
WBGene00015436	C04E12.6	V	complement(3354669..3355513)	0.79	2.42	5.35	0.00193	0.02	1
WBGene00007541	fipr-4	V	complement(10228052..10228405)	1.87	2.44	5.42	0.0019	0.02	1
WBGene00022656	ZK105.5	V	complement(7716419..7717729)	0.43	2.44	5.43	0.00449	0.05	1
WBGene00012899	Y46G5A.7	II	complement(12755158..12756195)	0.56	2.44	5.44	0.000329	0.00458	1
WBGene00012921	Y46G5A.36	II	12823679..12824047	1.21	2.44	5.44	0.00241	0.03	1
WBGene00045415	Y43F8B.15	V	complement(19460818..19462102)	5.5	2.45	5.47	4.1e-14	2.05e-12	1.91e-09
WBGene00012062	T26G10.5	III	complement(9425536..9426674)	30.58	2.45	5.48	0	0	0
WBGene00007368	C06B8.2	V	complement(15476064..15478566)	5.72	2.46	5.49	0	0	0
WBGene00009754	F46A9.1	I	9457456..9458847	0.39	2.47	5.53	0.00144	0.02	1
WBGene00020084	R105.1	IV	4633697..4634505	0.6	2.47	5.53	0.00111	0.01	1
WBGene00002043	hyl-1	IV	8539123..8544379	50.94	2.47	5.53	0	0	0
WBGene00007726	C25F9.6	V	complement(19403530..19405324)	5.47	2.47	5.54	2.6e-12	1.11e-10	1.22e-07
WBGene00015042	cyp-34A7	V	complement(3961760..3963815)	11.92	2.47	5.55	0	0	0
WBGene00044183	F09C6.13	V	16885075..16885403	21.07	2.48	5.57	0	0	0
WBGene00019564	K09D9.1	V	4025091..4026212	35.49	2.48	5.58	0	0	0
WBGene00194717	ZC239.22	II	complement(3219687..3220774)	119.46	2.49	5.63	0	0	0
WBGene00016481	C36C5.12	V	complement(3158429..3159420)	4.99	2.49	5.63	2.46e-12	1.05e-10	1.15e-07
WBGene00017751	F23F12.3	III	6500543..6507717	11.72	2.5	5.64	0	0	0
WBGene00007509	C10C5.5	IV	9381421..9383115	24.3	2.49	5.64	0	0	0
WBGene00019917	clec-43	II	944066..946151	11.89	2.5	5.65	0	0	0
WBGene00044687	B0563.9	X	9168539..9169022	3.81	2.5	5.66	5.84e-05	0.000948	1
WBGene00009708	F44G3.7	V	complement(16133888..16137120)	0.16	2.5	5.67	0.00408	0.04	1
WBGene00011676	cyp-13A2	II	complement(9783818..9787398)	32.23	2.51	5.68	0	0	0
WBGene00007962	C35D6.5	IV	16366996..16368943	2.9	2.51	5.69	1.03e-11	4.09e-10	4.81e-07
WBGene00044673	C07D10.6	II	7379177..7379612	3.7	2.51	5.7	1.11e-06	2.45e-05	0.05
WBGene00019100	F59B1.8	V	complement(3641858..3644243)	35.47	2.52	5.74	0	0	0
WBGene00077757	E02H4.7	X	14256271..14257422	67.89	2.53	5.77	0	0	0
WBGene00015768	C14C11.4	V	5647564..5651043	10	2.53	5.78	0	0	0
WBGene00006954	wrt-8	V	complement(15342085..15344572)	0.26	2.54	5.82	0.00226	0.03	1
WBGene00016455	C35E7.3	I	10836986..10838877	0.32	2.54	5.83	0.00166	0.02	1
WBGene00016939	C55B6.1	X	7200370..7204016	12.27	2.56	5.89	0	0	0
WBGene00194738	Y46E12A.5	III	complement(1757772..1758639)	2.65	2.56	5.91	0.000186	0.00273	1
WBGene00022644	dod-19	V	complement(411779..414760)	927.14	2.57	5.94	0	0	0
WBGene00012101	zip-10	V	complement(11650078..11650798)	140.57	2.57	5.95	0	0	0
WBGene00018643	drd-50	IV	4117788..4119179	102.21	2.58	5.97	0	0	0
WBGene00019605	ctsa-1	II	6366991..6369210	61.83	2.58	6	0	0	0
WBGene00015933	C17H12.8	IV	6818606..6820643	614.57	2.58	6	0	0	0
WBGene00007062	ebp-3	V	18055969..18060708	2.75	2.59	6.02	7.46e-05	0.00118	1
WBGene00010660	K08D8.6	IV	complement(12887060..12890508)	115.36	2.6	6.06	0	0	0
WBGene00044016	C35A5.10	V	10504193..10505289	1.54	2.61	6.12	1.54e-07	3.84e-06	0.00722
WBGene00005446	srh-239	V	15445853..15447282	0.5	2.62	6.13	0.000993	0.01	1
WBGene00001882	his-8	V	complement(8532715..8533086)	2.27	2.62	6.15	5.9e-05	0.000957	1
WBGene00002274	lec-11	IV	complement(6588190..6590205)	172.54	2.63	6.2	0	0	0
WBGene00194645	Y105C5A.1269	IV	15847396..15848520	1.51	2.63	6.2	0.000149	0.00224	1
WBGene00018865	F55A12.6	I	5338922..5342049	2.66	2.65	6.27	2.22e-16	1.34e-14	1.04e-11
WBGene00015602	fbxa-158	II	complement(1619797..1621261)	16.67	2.65	6.27	0	0	0
WBGene00016425	C34H4.2	IV	1553790..1555567	180.88	2.65	6.27	0	0	0
WBGene00016483	C36C5.14	V	complement(3164718..3165515)	0.86	2.65	6.29	0.000595	0.00783	1
WBGene00003768	nlp-30	V	3981980..3982745	8.65	2.67	6.35	0	0	0
WBGene00019339	K02F6.5	II	2535417..2536250	0.91	2.67	6.37	0.000191	0.0028	1
WBGene00007393	fbxa-157	V	17899828..17901913	10.47	2.67	6.37	0	0	0
WBGene00015834	math-5	II	complement(1881611..1882805)	0.46	2.68	6.39	0.00178	0.02	1
WBGene00008875	F15H10.8	V	complement(10401457..10402827)	0.65	2.68	6.39	6.23e-05	0.001	1
WBGene00007153	clec-41	V	complement(13134965..13138086)	639.46	2.68	6.42	0	0	0
WBGene00009239	irld-6	V	complement(10754423..10756628)	3.87	2.69	6.45	0	0	0
WBGene00015601	fbxa-166	II	complement(1616912..1619004)	3.88	2.7	6.49	0	0	0
WBGene00008490	F01D4.8	IV	complement(10450808..10453098)	12.05	2.7	6.49	0	0	0
WBGene00004017	phg-1	II	10137656..10139217	5.92	2.7	6.5	0	0	0
WBGene00021592	Y46E12A.2	III	1758721..1759783	1.25	2.7	6.52	0.000127	0.00193	1
WBGene00007829	oac-5	V	16292709..16295600	2.31	2.71	6.53	2.4e-12	1.03e-10	1.12e-07
WBGene00017308	F09F9.3	X	complement(4119526..4121016)	3.96	2.71	6.54	1.24e-08	3.5e-07	0.000582
WBGene00019145	H02F09.2	X	1573220..1574010	1.04	2.72	6.58	0.00146	0.02	1
WBGene00000968	dhs-4	I	complement(9647603..9649218)	6.54	2.73	6.64	0	0	0
WBGene00021993	Y59E9AL.3	IV	5218832..5220165	2.68	2.75	6.71	4.78e-13	2.19e-11	2.24e-08
WBGene00008621	F09C8.1	X	complement(16159648..16163548)	8.16	2.75	6.73	0	0	0
WBGene00012462	Y17G7B.8	II	complement(12025886..12027746)	94.96	2.75	6.74	0	0	0
WBGene00044642	clec-69	IV	3929650..3931654	0.31	2.75	6.74	0.00369	0.04	1
WBGene00016281	C31B8.4	V	2896637..2898417	5.32	2.76	6.76	5.55e-16	3.26e-14	2.59e-11
WBGene00045416	Y37H2A.14	V	18143738..18144721	312.6	2.76	6.76	0	0	0
WBGene00009432	cld-9	V	complement(13749185..13751921)	98.11	2.76	6.79	0	0	0
WBGene00014173	ZK970.7	II	10312323..10313293	72.26	2.77	6.81	0	0	0
WBGene00018189	nhr-181	V	4095055..4100541	2.39	2.77	6.81	1.11e-16	6.77e-15	5.19e-12
WBGene00001950	hlh-3	II	9086608..9087917	0.64	2.77	6.84	0.000297	0.00417	1
WBGene00018535	F47B7.4	X	complement(3765324..3766626)	0.72	2.77	6.84	0.000191	0.0028	1
WBGene00020699	T22F3.10	V	complement(3606818..3610927)	1.77	2.77	6.84	8.66e-14	4.21e-12	4.05e-09
WBGene00007723	C25F9.2	V	19421471..19426774	0.12	2.77	6.84	0.000166	0.00247	1
WBGene00008827	F14H3.8	V	complement(16064447..16067002)	1.08	2.78	6.87	1.02e-10	3.74e-09	4.79e-06
WBGene00015216	valv-1	IV	complement(7444634..7445365)	188.32	2.79	6.91	0	0	0
WBGene00012683	asp-17	V	complement(19035715..19037320)	313.85	2.8	6.95	0	0	0
WBGene00011677	cyp-13A1	II	complement(9779182..9781950)	2.08	2.8	6.96	1.55e-15	8.82e-14	7.26e-11
WBGene00019779	M60.2	X	8242056..8247882	125.62	2.81	7	0	0	0
WBGene00011800	T16G1.6	V	complement(12935536..12937187)	25.4	2.81	7	0	0	0
WBGene00235093	C54F6.18	V	7526000..7526360	6.17	2.81	7.02	1.06e-09	3.44e-08	4.98e-05
WBGene00019622	K10C2.7	X	complement(6443055..6443441)	24.13	2.82	7.05	0	0	0
WBGene00012451	Y17D7B.3	V	complement(18784954..18786788)	1.88	2.82	7.07	1.06e-08	3.03e-07	0.000496
WBGene00013493	clec-9	V	complement(16705082..16706647)	2.56	2.83	7.11	1.67e-10	5.9e-09	7.8e-06
WBGene00018731	F53A9.8	X	complement(8718558..8718974)	783.54	2.86	7.25	0	0	0
WBGene00011450	ttr-22	V	12241430..12241912	12.78	2.86	7.25	0	0	0
WBGene00044293	K08D12.7	IV	complement(1723199..1724143)	0.84	2.86	7.26	0.00381	0.04	1
WBGene00045412	C25F9.12	V	complement(19402188..19402949)	2.65	2.87	7.3	7.22e-10	2.38e-08	3.38e-05
WBGene00019763	galt-1	V	5930916..5933429	6.62	2.87	7.31	0	0	0
WBGene00000051	acr-12	X	13532921..13536394	11.04	2.87	7.32	0	0	0
[truncated: 261 more rows]

## Sheet: S1a-NHR-49 UP
WB GeneID	Name	Chromosome	Region	Max group mean	Log₂ fold change	Fold change	P-value	FDR p-value	Bonferroni		GO Enrichment Analysis from Wormbase							PANTHER GO-Slim Biological Process	Caenorhabditis elegans - REFLIST (19921)	Input (1072)	Input (expected)	Input (over/under)	Input (fold Enrichment)	raw P-value	FDR		GO Enrichment Analysis from David (Biological Processes)														Gene Group 1	Enrichment Score: 24.800119033972948
WBGene00010953	clec-190	IV	complement(15124933..15126121)	82.58	-11.65	-3222.81	0	0	0		Term	Expected	Observed	Enrichment Fold Change	P value	Q value		fatty acid catabolic process (GO:0009062)	36	20	1.93	+	10.36	1.55e-12	2.27e-09		Category	Term	Count	%	PValue	Genes	List Total	Pop Hits	Pop Total	Fold Enrichment	Bonferroni	Benjamini	FDR		WORMBASE_GENE_ID	Gene Name
WBGene00000708	col-135	IV	complement(15129662..15131786)	24.91	-11.36	-2634	0	0	0		organic acid metabolic process GO:0006082	21	89	4.1	4.9e-31	6.1e-29		steroid metabolic process (GO:0008202)	37	18	1.98	+	9.07	1.09e-10	7.96e-08		GOTERM_BP_ALL	GO:0055114~oxidation-reduction process	127	11.847	4.8705e-40	WBGENE00021167, WBGENE00007963, WBGENE00001686, WBGENE00020369, WBGENE00016092, WBGENE00019473, WBGENE00001685, WBGENE00000181, WBGENE00001684, WBGENE00022498, WBGENE00012860, WBGENE00017734, WBGENE00004930, WBGENE00008567, WBGENE00008565, WBGENE00010790, WBGENE00008564, WBGENE00010706, WBGENE00010707, WBGENE00009554, WBGENE00014251, WBGENE00010778, WBGENE00009165, WBGENE00009952, WBGENE00008829,…	671	596	11627	3.69235	8.49902e-37	8.49902e-37	8.24055e-37		WBGene00010063	Dehydrogenase/reductase SDR family member 4(dhrs-4)
WBGene00001399	fat-7	V	complement(7151356..7153146)	24.91	-10.49	-1436.94	0	0	0		lipid catabolic process GO:0016042	6.8	36	5.3	1.5e-17	9.4e-16		acyl-CoA metabolic process (GO:0006637)	28	12	1.5	+	7.99	4.21e-07	5.11e-05		GOTERM_BP_ALL	GO:0044710~single-organism metabolic process	224	20.8955	2.60844e-38	WBGENE00015369, WBGENE00001686, WBGENE00001685, WBGENE00019473, WBGENE00020369, WBGENE00001684, WBGENE00022498, WBGENE00012860, WBGENE00022455, WBGENE00019376, WBGENE00008567, WBGENE00008565, WBGENE00008564, WBGENE00010706, WBGENE00010707, WBGENE00009554, WBGENE00007174, WBGENE00015376, WBGENE00008042, WBGENE00012070, WBGENE00009165, WBGENE00015479, WBGENE00009952, WBGENE00015965, WBGENE00008829,…	671	1657	11627	2.34245	4.55173e-35	2.27587e-35	4.41331e-35		WBGene00017429	hypothetical protein(F13D11.4)
WBGene00010707	cyp-14A3	X	complement(13271877..13274218)	86.05	-10.41	-1358.4	0	0	0		iron ion binding GO:0005506	5.8	29	5	8.2e-14	3.4e-12		very long-chain fatty acid metabolic process (GO:0000038)	12	5	0.64	+	7.77	0.00125	0.0372		GOTERM_BP_ALL	GO:0019752~carboxylic acid metabolic process	88	8.20896	2.35669e-31	WBGENE00007129, WBGENE00015369, WBGENE00001686, WBGENE00001685, WBGENE00001684, WBGENE00007070, WBGENE00012860, WBGENE00006351, WBGENE00008567, WBGENE00004259, WBGENE00013904, WBGENE00001242, WBGENE00008565, WBGENE00004258, WBGENE00008564, WBGENE00019978, WBGENE00013906, WBGENE00006562, WBGENE00017336, WBGENE00016995, WBGENE00020517, WBGENE00017332, WBGENE00017765, WBGENE00009918, WBGENE00015064,…	671	367	11627	4.15491	4.11243e-28	1.37081e-28	3.98737e-28		WBGene00000972	DeHydrogenases, Short chain(dhs-8)
WBGene00004997	spp-12	V	13889869..13890319	371.99	-10.1	-1101.25	0	0	0		collagen trimer GO:0005581	8.3	33	4	2.3e-12	7.1e-11		lipid homeostasis (GO:0055088)	17	6	0.91	+	6.58	0.000818	0.0271		GOTERM_BP_ALL	GO:0043436~oxoacid metabolic process	88	8.20896	2.92655e-31	WBGENE00007129, WBGENE00015369, WBGENE00001686, WBGENE00001685, WBGENE00001684, WBGENE00007070, WBGENE00012860, WBGENE00006351, WBGENE00008567, WBGENE00004259, WBGENE00013904, WBGENE00001242, WBGENE00008565, WBGENE00004258, WBGENE00008564, WBGENE00019978, WBGENE00013906, WBGENE00006562, WBGENE00017336, WBGENE00016995, WBGENE00020517, WBGENE00017332, WBGENE00017765, WBGENE00009918, WBGENE00015064,…	671	368	11627	4.14362	5.10683e-28	1.27671e-28	4.95152e-28		WBGene00019886	hypothetical protein(R05D8.9)
WBGene00044998	M199.9	IV	complement(15127491..15127791)	19.63	-9.58	-764.35	2.93e-06	6.04e-05	0.14		tetrapyrrole binding GO:0046906	7.6	30	4	2.1e-11	5.3e-10		fatty acid biosynthetic process (GO:0006633)	35	12	1.88	+	6.4	2.83e-06	0.000217		GOTERM_BP_ALL	GO:0032787~monocarboxylic acid metabolic process	66	6.15672	1.13786e-30	WBGENE00007129, WBGENE00015369, WBGENE00001686, WBGENE00001685, WBGENE00001684, WBGENE00007070, WBGENE00012860, WBGENE00006351, WBGENE00008567, WBGENE00013904, WBGENE00001242, WBGENE00004258, WBGENE00008565, WBGENE00019978, WBGENE00008564, WBGENE00013906, WBGENE00017336, WBGENE00016995, WBGENE00020517, WBGENE00017332, WBGENE00009952, WBGENE00014000, WBGENE00015965, WBGENE00020166, WBGENE00020182,…	671	211	11627	5.42009	1.98557e-27	3.97114e-28	1.92519e-27		WBGene00019153	hypothetical protein(H04M03.3)
WBGene00009221	acs-2	V	15567394..15569889	46.76	-9.14	-564.99	0	0	0		structural constituent of cuticle GO:0042302	8.1	29	3.6	5.8e-10	1.2e-08		coenzyme metabolic process (GO:0006732)	60	20	3.22	+	6.22	2.18e-09	1.06e-06		GOTERM_BP_ALL	GO:0006082~organic acid metabolic process	90	8.39552	4.93744e-30	WBGENE00007129, WBGENE00015369, WBGENE00001686, WBGENE00001685, WBGENE00001684, WBGENE00007070, WBGENE00012860, WBGENE00006351, WBGENE00008567, WBGENE00004259, WBGENE00013904, WBGENE00001242, WBGENE00008565, WBGENE00004258, WBGENE00008564, WBGENE00019978, WBGENE00013906, WBGENE00006562, WBGENE00017336, WBGENE00016995, WBGENE00020517, WBGENE00017332, WBGENE00017765, WBGENE00016392, WBGENE00009918,…	671	398	11627	3.91836	8.61583e-27	1.43597e-27	8.35381e-27		WBGene00000986	DeHydrogenases, Short chain(dhs-23)
WBGene00010951	M199.2	IV	15108773..15110915	2.29	-9.13	-559.59	7.39e-06	0.000142	0.35		ribose phosphate metabolic process GO:0019693	8.2	28	3.4	2.9e-09	5.2e-08		carboxylic acid catabolic process (GO:0046395)	79	22	4.24	+	5.19	5.67e-09	1.65e-06		GOTERM_BP_ALL	GO:0044281~small molecule metabolic process	110	10.2612	7.32214e-22	WBGENE00015369, WBGENE00001686, WBGENE00001685, WBGENE00001684, WBGENE00012860, WBGENE00022455, WBGENE00008567, WBGENE00001242, WBGENE00013904, WBGENE00008565, WBGENE00008564, WBGENE00013906, WBGENE00017336, WBGENE00016995, WBGENE00007174, WBGENE00017332, WBGENE00015965, WBGENE00009952, WBGENE00011291, WBGENE00020166, WBGENE00019730, WBGENE00002891, WBGENE00009177, WBGENE00008654, WBGENE00019022,…	671	717	11627	2.65839	1.27771e-18	1.82531e-19	1.23886e-18		WBGene00000181	Alcohol/Ribitol Dehydrogenase family(ard-1)
WBGene00004994	spp-9	X	11487788..11488178	352.9	-8.71	-420.09	0	0	0		purine nucleotide metabolic process GO:0006163	7.6	26	3.4	9.5e-09	1.5e-07		organic acid catabolic process (GO:0016054)	79	22	4.24	+	5.19	5.67e-09	1.38e-06		GOTERM_BP_ALL	GO:0006631~fatty acid metabolic process	39	3.63806	1.15575e-21	WBGENE00007129, WBGENE00019060, WBGENE00019022, WBGENE00016325, WBGENE00010336, WBGENE00002183, WBGENE00012860, WBGENE00001397, WBGENE00006351, WBGENE00001398, WBGENE00001399, WBGENE00008567, WBGENE00001242, WBGENE00008565, WBGENE00017123, WBGENE00009221, WBGENE00008564, WBGENE00019978, WBGENE00019599, WBGENE00000198, WBGENE00022130, WBGENE00001155, WBGENE00016995, WBGENE00001157, WBGENE00020517,…	671	102	11627	6.62536	2.01678e-18	2.52098e-19	1.95545e-18		WBGene00007363	Putative steroid dehydrogenase 1(stdh-1)
WBGene00019089	clec-206	V	complement(2000418..2004329)	4.59	-8.52	-367.59	8.28e-13	3.69e-11	3.87e-08		nucleoside phosphate metabolic process GO:0006753	11	31	2.9	3.4e-08	4.7e-07		response to xenobiotic stimulus (GO:0009410)	40	11	2.14	+	5.13	4.1e-05	0.00239		GOTERM_BP_ALL	GO:0009062~fatty acid catabolic process	21	1.95896	4.49304e-13	WBGENE00007129, WBGENE00019060, WBGENE00019022, WBGENE00015894, WBGENE00001150, WBGENE00010336, WBGENE00016325, WBGENE00021296, WBGENE00002183, WBGENE00012860, WBGENE00016943, WBGENE00009952, WBGENE00014000, WBGENE00008567, WBGENE00017123, WBGENE00008565, WBGENE00008564, WBGENE00020166, WBGENE00019599, WBGENE00017301, WBGENE00001155	671	48	11627	7.58094	7.84041e-10	8.71156e-11	7.60203e-10		WBGene00009110	hypothetical protein(F25D1.5)
WBGene00000981	dhs-18	V	complement(11045696..11046895)	58.27	-8.29	-312.31	0	0	0		structural constituent of ribosome GO:0003735	6.9	23	3.3	1.1e-07	1.4e-06		fatty acid metabolic process (GO:0006631)	89	22	4.77	+	4.61	3.53e-08	6.44e-06		GOTERM_BP_ALL	GO:0072329~monocarboxylic acid catabolic process	21	1.95896	7.1869e-13	WBGENE00007129, WBGENE00019060, WBGENE00019022, WBGENE00015894, WBGENE00001150, WBGENE00010336, WBGENE00016325, WBGENE00021296, WBGENE00002183, WBGENE00012860, WBGENE00016943, WBGENE00009952, WBGENE00014000, WBGENE00008567, WBGENE00017123, WBGENE00008565, WBGENE00008564, WBGENE00020166, WBGENE00019599, WBGENE00017301, WBGENE00001155	671	49	11627	7.42623	1.25404e-09	1.25404e-10	1.21591e-09		WBGene00000966	DeHydrogenases, Short chain(dhs-2)
WBGene00001477	fmo-2	IV	10682524..10684385	1.05	-8.08	-270.36	8.68e-05	0.00136	1		extracellular region GO:0005576	28	57	2	1.8e-07	2.1e-06		oxidation-reduction process (GO:0055114)	79	19	4.24	+	4.49	4.29e-07	4.81e-05		GOTERM_BP_ALL	GO:0016054~organic acid catabolic process	27	2.51866	7.39731e-13	WBGENE00007129, WBGENE00019060, WBGENE00019022, WBGENE00016325, WBGENE00010336, WBGENE00002183, WBGENE00012860, WBGENE00001993, WBGENE00008567, WBGENE00017123, WBGENE00008565, WBGENE00008564, WBGENE00019599, WBGENE00001155, WBGENE00015894, WBGENE00001150, WBGENE00017765, WBGENE00007122, WBGENE00021296, WBGENE00009918, WBGENE00016943, WBGENE00014000, WBGENE00009952, WBGENE00011291, WBGENE00020166,…	671	85	11627	5.50415	1.29085e-09	1.1735e-10	1.25159e-09		WBGene00000967	DeHydrogenases, Short chain(dhs-3)
WBGene00008629	cpt-5	V	13873172..13875878	63.76	-8.05	-264.96	0	0	0		response to biotic stimulus GO:0009607	18	40	2.3	6.8e-07	7.1e-06		respiratory electron transport chain (GO:0022904)	38	9	2.04	+	4.42	0.000524	0.0191		GOTERM_BP_ALL	GO:0044282~small molecule catabolic process	30	2.79851	1.07879e-12	WBGENE00001404, WBGENE00007129, WBGENE00019060, WBGENE00019022, WBGENE00016325, WBGENE00010336, WBGENE00002183, WBGENE00012860, WBGENE00001993, WBGENE00008567, WBGENE00008565, WBGENE00017123, WBGENE00008564, WBGENE00019599, WBGENE00001155, WBGENE00015894, WBGENE00001150, WBGENE00017765, WBGENE00007122, WBGENE00021296, WBGENE00009918, WBGENE00016943, WBGENE00020007, WBGENE00014000, WBGENE00009952,…	671	107	11627	4.85828	1.88251e-09	1.56876e-10	1.82526e-09		WBGene00018885	dietary restriction down regulated(drd-5)
WBGene00000623	col-46	I	complement(741879..745454)	1.49	-7.86	-232.19	0.000126	0.00192	1		defense response GO:0006952	18	40	2.3	7.3e-07	7.1e-06		organic acid metabolic process (GO:0006082)	76	18	4.07	+	4.42	1.04e-06	0.000108		GOTERM_BP_ALL	GO:0046395~carboxylic acid catabolic process	26	2.42537	1.19657e-12	WBGENE00007129, WBGENE00019060, WBGENE00019022, WBGENE00010336, WBGENE00016325, WBGENE00002183, WBGENE00012860, WBGENE00001993, WBGENE00008567, WBGENE00017123, WBGENE00008565, WBGENE00008564, WBGENE00019599, WBGENE00001155, WBGENE00015894, WBGENE00001150, WBGENE00017765, WBGENE00007122, WBGENE00021296, WBGENE00009918, WBGENE00016943, WBGENE00014000, WBGENE00009952, WBGENE00011291, WBGENE00020166,…	671	80	11627	5.63156	2.08806e-09	1.6062e-10	2.02456e-09		WBGene00000979	3 beta-hydroxysteroid dehydrogenase dhs-16(dhs-16)
WBGene00012587	Y38E10A.9	II	12608953..12609630	27.65	-7.86	-231.54	0	0	0		cytoplasm GO:0005737	180	247	1.3	1.4e-06	1.3e-05		response to drug (GO:0042493)	58	13	3.11	+	4.18	5.29e-05	0.00296		GOTERM_BP_ALL	GO:0008152~metabolic process	433	40.3918	1.31701e-12	WBGENE00002257, WBGENE00015369, WBGENE00008415, WBGENE00019473, WBGENE00012860, WBGENE00019376, WBGENE00003828, WBGENE00015781, WBGENE00008567, WBGENE00008565, WBGENE00008564, WBGENE00010706, WBGENE00010707, WBGENE00008560, WBGENE00009554, WBGENE00015376, WBGENE00016614, WBGENE00011725, WBGENE00021610, WBGENE00010636, WBGENE00012070, WBGENE00020708, WBGENE00009165, WBGENE00015479, WBGENE00009952,…	671	5975	11627	1.25573	2.29827e-09	1.64162e-10	2.22837e-09		WBGene00000988	DeHydrogenases, Short chain(dhs-25)
WBGene00019178	scl-12	V	3812596..3813437	1.73	-7.54	-186.52	0.000236	0.0034	1		extracellular space GO:0005615	15	32	2.2	1.6e-05	0.00013		organic substance catabolic process (GO:1901575)	131	29	7.02	+	4.13	2.19e-09	8e-07		GOTERM_BP_ALL	GO:0016042~lipid catabolic process	28	2.61194	1.4379e-12	WBGENE00007129, WBGENE00019060, WBGENE00019022, WBGENE00016325, WBGENE00010336, WBGENE00002183, WBGENE00012860, WBGENE00019376, WBGENE00020016, WBGENE00008567, WBGENE00008565, WBGENE00017123, WBGENE00009773, WBGENE00008564, WBGENE00022642, WBGENE00019599, WBGENE00001155, WBGENE00015894, WBGENE00001150, WBGENE00008607, WBGENE00021296, WBGENE00016943, WBGENE00014000, WBGENE00009952, WBGENE00021852,…	671	94	11627	5.16149	2.50905e-09	1.6727e-10	2.43274e-09		WBGene00000989	DeHydrogenases, Short chain(dhs-26)
WBGene00009892	scl-11	IV	13051377..13052149	1.73	-7.39	-167.99	0.000457	0.00619	1		immune system process GO:0002376	12	27	2.3	2.9e-05	0.00023		cofactor metabolic process (GO:0051186)	111	24	5.95	+	4.03	7.7e-08	1.25e-05		GOTERM_BP_ALL	GO:0006629~lipid metabolic process	62	5.78358	1.56142e-12	WBGENE00007129, WBGENE00022498, WBGENE00012860, WBGENE00019376, WBGENE00006351, WBGENE00020016, WBGENE00017429, WBGENE00008567, WBGENE00001242, WBGENE00008565, WBGENE00019978, WBGENE00008564, WBGENE00022642, WBGENE00016995, WBGENE00007174, WBGENE00020517, WBGENE00008042, WBGENE00009952, WBGENE00014000, WBGENE00021852, WBGENE00000213, WBGENE00020166, WBGENE00021200, WBGENE00016340, WBGENE00017301,…	671	399	11627	2.69255	2.72467e-09	1.70292e-10	2.64181e-09		WBGene00000983	DeHydrogenases, Short chain(dhs-20)
WBGene00007963	cyp-25A1	III	3832600..3834589	149.21	-7.14	-141.03	0	0	0		nucleoside phosphate binding GO:1901265	63	91	1.5	0.0002	0.0015		drug metabolic process (GO:0017144)	91	19	4.88	+	3.89	2.68e-06	0.000217		GOTERM_BP_ALL	GO:0044242~cellular lipid catabolic process	23	2.14552	6.35323e-12	WBGENE00007129, WBGENE00019060, WBGENE00019022, WBGENE00015894, WBGENE00001150, WBGENE00010336, WBGENE00016325, WBGENE00021296, WBGENE00002183, WBGENE00012860, WBGENE00016943, WBGENE00019376, WBGENE00009952, WBGENE00014000, WBGENE00008567, WBGENE00017123, WBGENE00008565, WBGENE00000213, WBGENE00008564, WBGENE00020166, WBGENE00019599, WBGENE00017301, WBGENE00001155	671	66	11627	6.0385	1.10864e-08	6.52143e-10	1.07493e-08		WBGene00009973	Uncharacterized oxidoreductase F53C11.3(F53C11.3)
WBGene00017379	F11C7.7	X	17398628..17399353	1.92	-6.97	-125.52	0.000673	0.00877	1		primary active transmembrane transporter activity GO:0015399	5.1	13	2.5	0.00063	0.0044		sulfur compound metabolic process (GO:0006790)	50	10	2.68	+	3.73	0.000826	0.0268		GOTERM_BP_ALL	GO:0044255~cellular lipid metabolic process	48	4.47761	7.35788e-12	WBGENE00007129, WBGENE00019060, WBGENE00019022, WBGENE00010628, WBGENE00016325, WBGENE00010336, WBGENE00013557, WBGENE00002183, WBGENE00012860, WBGENE00019376, WBGENE00001397, WBGENE00006351, WBGENE00001398, WBGENE00001399, WBGENE00008567, WBGENE00001242, WBGENE00008565, WBGENE00017123, WBGENE00009221, WBGENE00008564, WBGENE00019978, WBGENE00019599, WBGENE00000198, WBGENE00022130, WBGENE00001155,…	671	271	11627	3.06914	1.28395e-08	7.13307e-10	1.24491e-08		WBGene00219274	hypothetical protein(T25G12.13)
WBGene00011797	T16G1.3	V	complement(12942365..12944329)	0.6	-6.77	-109.08	0.000964	0.01	1		transmembrane transport GO:0055085	47	68	1.4	0.0013	0.0089		catabolic process (GO:0009056)	167	32	8.95	+	3.57	7.17e-09	1.49e-06		GOTERM_BP_ALL	GO:0044712~single-organism catabolic process	45	4.19776	4.22689e-11	WBGENE00007129, WBGENE00001404, WBGENE00019060, WBGENE00009178, WBGENE00019022, WBGENE00001686, WBGENE00010336, WBGENE00001685, WBGENE00016325, WBGENE00001684, WBGENE00002183, WBGENE00012860, WBGENE00019376, WBGENE00001993, WBGENE00020016, WBGENE00008567, WBGENE00017123, WBGENE00008565, WBGENE00009773, WBGENE00008564, WBGENE00022642, WBGENE00019599, WBGENE00017244, WBGENE00001155, WBGENE00017166,…	671	255	11627	3.05786	7.37591e-08	3.88206e-09	7.1516e-08		WBGene00000991	DeHydrogenases, Short chain(dhs-28)
WBGene00007867	C32H11.4	IV	12921288..12923292	86.44	-6.76	-108.37	0	0	0		peptidase activity GO:0008233	23	36	1.6	0.0026	0.016		lipid metabolic process (GO:0006629)	141	27	7.56	+	3.57	1.07e-07	1.56e-05		GOTERM_BP_ALL	GO:0019395~fatty acid oxidation	18	1.6791	2.52952e-10	WBGENE00007129, WBGENE00019060, WBGENE00015894, WBGENE00001150, WBGENE00010336, WBGENE00002183, WBGENE00012860, WBGENE00016943, WBGENE00009952, WBGENE00014000, WBGENE00008567, WBGENE00017123, WBGENE00008565, WBGENE00008564, WBGENE00020166, WBGENE00019599, WBGENE00017301, WBGENE00001155	671	46	11627	6.78047	4.41401e-07	2.207e-08	4.27977e-07
WBGene00000624	col-47	I	745859..748507	0.67	-6.62	-98.54	0.00138	0.02	1		serine hydrolase activity GO:0017171	5.3	12	2.2	0.0027	0.016		cellular amino acid biosynthetic process (GO:0008652)	58	11	3.11	+	3.54	0.00068	0.0231		GOTERM_BP_ALL	GO:0034440~lipid oxidation	18	1.6791	2.52952e-10	WBGENE00007129, WBGENE00019060, WBGENE00015894, WBGENE00001150, WBGENE00010336, WBGENE00002183, WBGENE00012860, WBGENE00016943, WBGENE00009952, WBGENE00014000, WBGENE00008567, WBGENE00017123, WBGENE00008565, WBGENE00008564, WBGENE00020166, WBGENE00019599, WBGENE00017301, WBGENE00001155	671	46	11627	6.78047	4.41401e-07	2.207e-08	4.27977e-07		Gene Group 2	Enrichment Score: 11.914707611396135
WBGene00016577	clec-3	II	complement(3017472..3019787)	3.35	-6.56	-94.05	3.33e-16	1.97e-14	1.56e-11		molting cycle GO:0042303	5.6	12	2.1	0.0039	0.022		carboxylic acid biosynthetic process (GO:0046394)	74	14	3.97	+	3.53	0.000136	0.0064		GOTERM_BP_ALL	GO:0006635~fatty acid beta-oxidation	17	1.58582	3.29966e-10	WBGENE00007129, WBGENE00019060, WBGENE00015894, WBGENE00001150, WBGENE00010336, WBGENE00002183, WBGENE00012860, WBGENE00016943, WBGENE00009952, WBGENE00008567, WBGENE00017123, WBGENE00008565, WBGENE00008564, WBGENE00020166, WBGENE00019599, WBGENE00017301, WBGENE00001155	671	41	11627	7.18473	5.75791e-07	2.74186e-08	5.5828e-07		WORMBASE_GENE_ID	Gene Name
WBGene00000966	dhs-2	I	5354160..5357028	129.12	-6.54	-92.79	0	0	0		cation binding GO:0043169	81	104	1.3	0.0052	0.028		organic acid biosynthetic process (GO:0016053)	74	14	3.97	+	3.53	0.000136	0.0062		GOTERM_BP_ALL	GO:0006063~uronic acid metabolic process	21	1.95896	1.72026e-09	WBGENE00017315, WBGENE00015369, WBGENE00008485, WBGENE00017332, WBGENE00015449, WBGENE00007070, WBGENE00015692, WBGENE00021464, WBGENE00015141, WBGENE00015694, WBGENE00015693, WBGENE00015695, WBGENE00015965, WBGENE00013904, WBGENE00007422, WBGENE00018543, WBGENE00013906, WBGENE00020182, WBGENE00017336, WBGENE00009255, WBGENE00007455	671	71	11627	5.12514	3.00185e-06	1.36448e-07	2.91057e-06		WBGene00017719	Lipid DroPlet localized protein(ldp-1)
WBGene00194821	dmsr-16	V	complement(6807831..6809062)	4.39	-6.53	-92.26	2.22e-16	1.34e-14	1.04e-11		lytic vacuole GO:0000323	5.2	10	1.9	0.015	0.078		cellular response to chemical stimulus (GO:0070887)	112	21	6	+	3.5	3.63e-06	0.000265		GOTERM_BP_ALL	GO:0019585~glucuronate metabolic process	21	1.95896	1.72026e-09	WBGENE00017315, WBGENE00015369, WBGENE00008485, WBGENE00017332, WBGENE00015449, WBGENE00007070, WBGENE00015692, WBGENE00021464, WBGENE00015141, WBGENE00015694, WBGENE00015693, WBGENE00015695, WBGENE00015965, WBGENE00013904, WBGENE00007422, WBGENE00018543, WBGENE00013906, WBGENE00020182, WBGENE00017336, WBGENE00009255, WBGENE00007455	671	71	11627	5.12514	3.00185e-06	1.36448e-07	2.91057e-06		WBGene00008809	CYtochrome P450 family(cyp-13A11)
WBGene00050974	Y6G8.9	V	17599978..17600872	7.44	-6.52	-91.83	0	0	0									cellular catabolic process (GO:0044248)	91	17	4.88	+	3.48	3.12e-05	0.00198		GOTERM_BP_ALL	GO:0052696~flavonoid glucuronidation	21	1.95896	1.72026e-09	WBGENE00017315, WBGENE00015369, WBGENE00008485, WBGENE00017332, WBGENE00015449, WBGENE00007070, WBGENE00015692, WBGENE00021464, WBGENE00015141, WBGENE00015694, WBGENE00015693, WBGENE00015695, WBGENE00015965, WBGENE00013904, WBGENE00007422, WBGENE00018543, WBGENE00013906, WBGENE00020182, WBGENE00017336, WBGENE00009255, WBGENE00007455	671	71	11627	5.12514	3.00185e-06	1.36448e-07	2.91057e-06		WBGene00007964	CYtochrome P450 family(cyp-25A2)
WBGene00014771	F55G11.3	IV	complement(12970270..12971974)	0.55	-6.51	-91.45	0.00241	0.03	1									cellular respiration (GO:0045333)	67	12	3.59	+	3.34	0.000619	0.022		GOTERM_BP_ALL	GO:0009812~flavonoid metabolic process	21	1.95896	1.72026e-09	WBGENE00017315, WBGENE00015369, WBGENE00008485, WBGENE00017332, WBGENE00015449, WBGENE00007070, WBGENE00015692, WBGENE00021464, WBGENE00015141, WBGENE00015694, WBGENE00015693, WBGENE00015695, WBGENE00015965, WBGENE00013904, WBGENE00007422, WBGENE00018543, WBGENE00013906, WBGENE00020182, WBGENE00017336, WBGENE00009255, WBGENE00007455	671	71	11627	5.12514	3.00185e-06	1.36448e-07	2.91057e-06		WBGene00014000	Probable phytanoyl-CoA dioxygenase(ZK550.6)
WBGene00019016	F57F4.2	V	complement(6386550..6389734)	0.58	-6.47	-88.44	0.00194	0.02	1									energy derivation by oxidation of organic compounds (GO:0015980)	67	12	3.59	+	3.34	0.000619	0.0215		GOTERM_BP_ALL	GO:0009813~flavonoid biosynthetic process	21	1.95896	1.72026e-09	WBGENE00017315, WBGENE00015369, WBGENE00008485, WBGENE00017332, WBGENE00015449, WBGENE00007070, WBGENE00015692, WBGENE00021464, WBGENE00015141, WBGENE00015694, WBGENE00015693, WBGENE00015695, WBGENE00015965, WBGENE00013904, WBGENE00007422, WBGENE00018543, WBGENE00013906, WBGENE00020182, WBGENE00017336, WBGENE00009255, WBGENE00007455	671	71	11627	5.12514	3.00185e-06	1.36448e-07	2.91057e-06		WBGene00008519	Putative cytochrome P450 cyp-13B1(cyp-13B1)
WBGene00012631	Y38H6C.19	V	complement(20552300..20553053)	0.72	-6.24	-75.72	0.00329	0.04	1									cellular lipid metabolic process (GO:0044255)	176	28	9.44	+	2.97	1.72e-06	0.000167		GOTERM_BP_ALL	GO:0052695~cellular glucuronidation	21	1.95896	1.72026e-09	WBGENE00017315, WBGENE00015369, WBGENE00008485, WBGENE00017332, WBGENE00015449, WBGENE00007070, WBGENE00015692, WBGENE00021464, WBGENE00015141, WBGENE00015694, WBGENE00015693, WBGENE00015695, WBGENE00015965, WBGENE00013904, WBGENE00007422, WBGENE00018543, WBGENE00013906, WBGENE00020182, WBGENE00017336, WBGENE00009255, WBGENE00007455	671	71	11627	5.12514	3.00185e-06	1.36448e-07	2.91057e-06		WBGene00022498	HydroxySteroid Dehydrogenase homolog(hsd-2)
WBGene00001150	ech-1.1	V	complement(15357696..15360738)	3.18	-6.09	-68.18	0	0	0									carbohydrate metabolic process (GO:0005975)	97	14	5.2	+	2.69	0.00151	0.0414		GOTERM_BP_ALL	GO:0030258~lipid modification	20	1.86567	4.73817e-08	WBGENE00007129, WBGENE00019060, WBGENE00015894, WBGENE00001150, WBGENE00010336, WBGENE00013557, WBGENE00002183, WBGENE00012860, WBGENE00016943, WBGENE00009952, WBGENE00014000, WBGENE00008567, WBGENE00017123, WBGENE00008565, WBGENE00008564, WBGENE00020166, WBGENE00019599, WBGENE00017301, WBGENE00001155, WBGENE00007174	671	77	11627	4.50075	8.26776e-05	3.59482e-06	8.01666e-05		WBGene00007963	CYtochrome P450 family(cyp-25A1)
WBGene00019599	K09H11.1	V	5747819..5752033	19.65	-5.93	-60.77	0	0	0									response to chemical (GO:0042221)	187	24	10.03	+	2.39	0.000212	0.00911		GOTERM_BP_ALL	GO:0046394~carboxylic acid biosynthetic process	21	1.95896	4.2181e-07	WBGENE00009177, WBGENE00020517, WBGENE00001244, WBGENE00001243, WBGENE00015064, WBGENE00001397, WBGENE00001398, WBGENE00001399, WBGENE00019962, WBGENE00012970, WBGENE00004259, WBGENE00001242, WBGENE00011291, WBGENE00019730, WBGENE00000198, WBGENE00010759, WBGENE00016995, WBGENE00011938, WBGENE00013870, WBGENE00010924, WBGENE00002891	671	96	11627	3.79047	0.000735787	3.06686e-05	0.000713671		WBGene00016786	CYtochrome P450 family(cyp-35A4)
WBGene00010399	clec-13	I	12635172..12636542	2.6	-5.78	-54.81	1.16e-13	5.6e-12	5.43e-09									organic substance biosynthetic process (GO:1901576)	191	22	10.24	+	2.15	0.00148	0.0416		GOTERM_BP_ALL	GO:0044711~single-organism biosynthetic process	56	5.22388	7.32021e-07	WBGENE00001404, WBGENE00016957, WBGENE00022498, WBGENE00006862, WBGENE00004875, WBGENE00022455, WBGENE00017429, WBGENE00001242, WBGENE00004259, WBGENE00004258, WBGENE00008565, WBGENE00008564, WBGENE00015116, WBGENE00006562, WBGENE00016995, WBGENE00007631, WBGENE00020517, WBGENE00018211, WBGENE00015064, WBGENE00015479, WBGENE00011291, WBGENE00000213, WBGENE00004068, WBGENE00021200, WBGENE00019730,…	671	481	11627	2.01738	0.00127656	5.10938e-05	0.00123852		WBGene00009226	CYtochrome P450 family(cyp-37B1)
WBGene00011584	clec-15	I	complement(12631185..12632555)	2.5	-5.72	-52.7	2.32e-12	9.96e-11	1.08e-07									cellular metabolic process (GO:0044237)	988	91	52.97	+	1.72	2.21e-06	0.000189		GOTERM_BP_ALL	GO:0044283~small molecule biosynthetic process	25	2.33209	7.78099e-07	WBGENE00001404, WBGENE00009177, WBGENE00011232, WBGENE00001397, WBGENE00001398, WBGENE00001399, WBGENE00019962, WBGENE00001242, WBGENE00004259, WBGENE00004258, WBGENE00006562, WBGENE00000198, WBGENE00016995, WBGENE00010924, WBGENE00013870, WBGENE00020517, WBGENE00001244, WBGENE00001243, WBGENE00015064, WBGENE00012970, WBGENE00011291, WBGENE00019730, WBGENE00010759, WBGENE00011938, WBGENE00002891	671	136	11627	3.18527	0.00135686	5.22211e-05	0.00131648		WBGene00014697	CYtochrome P450 family(cyp-25A3)
WBGene00000551	clx-1	IV	7734647..7736409	0.92	-5.71	-52.29	2.94e-07	7.02e-06	0.01									metabolic process (GO:0008152)	2400	175	128.67	+	1.36	5.53e-05	0.00299		GOTERM_BP_ALL	GO:0035383~thioester metabolic process	11	1.02612	8.63585e-07	WBGENE00000991, WBGENE00008415, WBGENE00013594, WBGENE00015887, WBGENE00019404, WBGENE00016995, WBGENE00013284, WBGENE00017781, WBGENE00015889, WBGENE00017048, WBGENE00016511	671	26	11627	7.33102	0.00150582	5.58117e-05	0.00146112		WBGene00007140	CYtochrome P450 family(cyp-29A4)
WBGene00010413	H25K10.4	IV	16226047..16227122	74.66	-5.6	-48.63	0	0	0									biological regulation (GO:0065007)	1226	34	65.73	-	0.52	2.13e-05	0.00148		GOTERM_BP_ALL	GO:0006637~acyl-CoA metabolic process	11	1.02612	8.63585e-07	WBGENE00000991, WBGENE00008415, WBGENE00013594, WBGENE00015887, WBGENE00019404, WBGENE00016995, WBGENE00013284, WBGENE00017781, WBGENE00015889, WBGENE00017048, WBGENE00016511	671	26	11627	7.33102	0.00150582	5.58117e-05	0.00146112		WBGene00001993	4-hydroxyphenylpyruvate dioxygenase(hpd-1)
WBGene00018708	oac-32	V	complement(1542517..1545791)	19.96	-5.58	-47.89	0	0	0									signal transduction (GO:0007165)	762	21	40.85	-	0.51	0.00115	0.0364		GOTERM_BP_ALL	GO:0006732~coenzyme metabolic process	23	2.14552	1.32806e-06	WBGENE00003585, WBGENE00008415, WBGENE00001686, WBGENE00001685, WBGENE00001684, WBGENE00006862, WBGENE00019404, WBGENE00013284, WBGENE00000929, WBGENE00000991, WBGENE00003778, WBGENE00004068, WBGENE00011271, WBGENE00019322, WBGENE00015887, WBGENE00013594, WBGENE00016995, WBGENE00017166, WBGENE00013870, WBGENE00017781, WBGENE00015889, WBGENE00017048, WBGENE00016511	671	121	11627	3.29373	0.00231478	8.27631e-05	0.00224696		WBGene00012448	CYtochrome P450 family(cyp-33D3)
WBGene00000756	col-183	X	complement(13466637..13467736)	32.97	-5.54	-46.61	0	0	0									cellular response to stimulus (GO:0051716)	909	24	48.73	-	0.49	0.000129	0.00629		GOTERM_BP_ALL	GO:0016053~organic acid biosynthetic process	21	1.95896	1.88571e-06	WBGENE00009177, WBGENE00020517, WBGENE00001244, WBGENE00001243, WBGENE00015064, WBGENE00001397, WBGENE00001398, WBGENE00001399, WBGENE00019962, WBGENE00012970, WBGENE00004259, WBGENE00001242, WBGENE00011291, WBGENE00019730, WBGENE00000198, WBGENE00010759, WBGENE00016995, WBGENE00011938, WBGENE00013870, WBGENE00010924, WBGENE00002891	671	105	11627	3.46557	0.00328516	0.000113461	0.00319044		WBGene00013650	Phytanoyl-CoA dioxygenase domain-containing protein 1 homolog(Y105C5B.9)
WBGene00044514	R09E12.9	V	777571..778235	70.55	-5.48	-44.69	0	0	0									macromolecule metabolic process (GO:0043170)	1365	36	73.18	-	0.49	2.04e-06	0.000186		GOTERM_BP_ALL	GO:0051186~cofactor metabolic process	23	2.14552	1.23525e-05	WBGENE00003585, WBGENE00008415, WBGENE00001686, WBGENE00001685, WBGENE00001684, WBGENE00006862, WBGENE00019404, WBGENE00013284, WBGENE00000929, WBGENE00000991, WBGENE00003778, WBGENE00004068, WBGENE00011271, WBGENE00019322, WBGENE00015887, WBGENE00013594, WBGENE00016995, WBGENE00017166, WBGENE00013870, WBGENE00017781, WBGENE00015889, WBGENE00017048, WBGENE00016511	671	138	11627	2.88798	0.0213246	0.000718249	0.0208975		WBGene00010707	CYtochrome P450 family(cyp-14A3)
WBGene00003095	lys-6	IV	complement(11626910..11627947)	15.47	-5.43	-43.19	0	0	0									multicellular organismal process (GO:0032501)	836	22	44.82	-	0.49	0.000247	0.00998		GOTERM_BP_ALL	GO:0006520~cellular amino acid metabolic process	23	2.14552	2.45599e-05	WBGENE00009177, WBGENE00008654, WBGENE00006946, WBGENE00002238, WBGENE00017765, WBGENE00007122, WBGENE00009918, WBGENE00015064, WBGENE00001993, WBGENE00017565, WBGENE00019962, WBGENE00004259, WBGENE00011291, WBGENE00006562, WBGENE00019730, WBGENE00010759, WBGENE00017301, WBGENE00000239, WBGENE00011938, WBGENE00022076, WBGENE00012316, WBGENE00013870, WBGENE00010924	671	144	11627	2.76765	0.0419521	0.00138155	0.0415456		WBGene00010706	CYtochrome P450 family(cyp-14A2)
WBGene00016863	C52A10.2	V	complement(5234796..5237169)	8.75	-5.41	-42.64	0	0	0									gene expression (GO:0010467)	957	24	51.31	-	0.47	3.78e-05	0.0023		GOTERM_BP_ALL	GO:0009410~response to xenobiotic stimulus	6	0.559701	3.03064e-05	WBGENE00019565, WBGENE00015399, WBGENE00007362, WBGENE00019473, WBGENE00016786, WBGENE00015400	671	8	11627	12.9959	0.0515114	0.00165131	0.0512641		WBGene00008499	CYtochrome P450 family(cyp-37A1)
WBGene00009571	F40D4.12	V	17159874..17162621	0.35	-5.4	-42.17	9.82e-06	0.000184	0.46									cellular protein metabolic process (GO:0044267)	492	11	26.38	-	0.42	0.00135	0.0394		GOTERM_BP_ALL	GO:0033539~fatty acid beta-oxidation using acyl-CoA dehydrogenase	9	0.839552	3.75688e-05	WBGENE00008567, WBGENE00019060, WBGENE00008565, WBGENE00015894, WBGENE00008564, WBGENE00010336, WBGENE00019599, WBGENE00012860, WBGENE00016943	671	24	11627	6.49795	0.0634561	0.00198466	0.0635449		WBGene00001500	Ferritin(ftn-1)
WBGene00008905	F17B5.1	I	13184912..13188297	6.03	-5.3	-39.47	0	0	0									cellular macromolecule metabolic process (GO:0044260)	493	11	26.43	-	0.42	0.00136	0.0388		GOTERM_BP_ALL	GO:1901564~organonitrogen compound metabolic process	85	7.9291	4.20993e-05	WBGENE00004476, WBGENE00004027, WBGENE00016957, WBGENE00001686, WBGENE00001685, WBGENE00004470, WBGENE00001684, WBGENE00006862, WBGENE00010780, WBGENE00004875, WBGENE00022455, WBGENE00004259, WBGENE00011803, WBGENE00015116, WBGENE00006562, WBGENE00004422, WBGENE00017244, WBGENE00021252, WBGENE00020517, WBGENE00016665, WBGENE00017765, WBGENE00009918, WBGENE00004420, WBGENE00015064, WBGENE00011105,…	671	950	11627	1.55039	0.0708312	0.0021584	0.0712054		WBGene00008829	CYtochrome P450 family(cyp-35D1)
WBGene00012492	fbxb-7	V	17377422..17379226	1.67	-5.26	-38.43	6.9e-11	2.55e-09	3.22e-06									regulation of biological process (GO:0050789)	907	17	48.63	-	0.35	3.3e-07	4.38e-05		GOTERM_BP_ALL	GO:0055088~lipid homeostasis	10	0.932836	5.61336e-05	WBGENE00008567, WBGENE00019060, WBGENE00008565, WBGENE00015894, WBGENE00008564, WBGENE00010336, WBGENE00019599, WBGENE00012860, WBGENE00016943, WBGENE00007174	671	32	11627	5.41496	0.0933111	0.00279483	0.0949318		WBGene00007362	CYtochrome P450 family(cyp-35C1)
WBGene00189932	Y26G10.7	V	complement(17696190..17696848)	2.38	-5.26	-38.41	2.09e-05	0.000369	0.98									transcription, DNA-templated (GO:0006351)	510	9	27.34	-	0.33	0.000104	0.00522		GOTERM_BP_ALL	GO:1901605~alpha-amino acid metabolic process	17	1.58582	8.37803e-05	WBGENE00009177, WBGENE00008654, WBGENE00017765, WBGENE00009918, WBGENE00015064, WBGENE00001993, WBGENE00019962, WBGENE00004259, WBGENE00011291, WBGENE00019322, WBGENE00019730, WBGENE00010759, WBGENE00000239, WBGENE00011938, WBGENE00012316, WBGENE00010924, WBGENE00013870	671	94	11627	3.13376	0.136017	0.00405295	0.141656		WBGene00001477	Dimethylaniline monooxygenase [N-oxide-forming](fmo-2)
WBGene00021337	Y34F4.2	III	1010535..1011374	49.57	-5.16	-35.78	0	0	0									cellular protein modification process (GO:0006464)	465	8	24.93	-	0.32	0.000182	0.00805		GOTERM_BP_ALL	GO:0006633~fatty acid biosynthetic process	11	1.02612	0.000103291	WBGENE00020517, WBGENE00012970, WBGENE00001242, WBGENE00001244, WBGENE00000198, WBGENE00001243, WBGENE00016995, WBGENE00001397, WBGENE00001398, WBGENE00001399, WBGENE00002891	671	42	11627	4.53825	0.16494	0.00485982	0.174617		WBGene00019473	CYtochrome P450 family(cyp-35A5)
WBGene00000983	dhs-20	V	complement(11602312..11604563)	73.88	-5.15	-35.49	0	0	0									regulation of metabolic process (GO:0019222)	583	10	31.26	-	0.32	2.44e-05	0.00162		GOTERM_BP_ALL	GO:0072330~monocarboxylic acid biosynthetic process	11	1.02612	0.000156892	WBGENE00020517, WBGENE00012970, WBGENE00001242, WBGENE00001244, WBGENE00000198, WBGENE00001243, WBGENE00016995, WBGENE00001397, WBGENE00001398, WBGENE00001399, WBGENE00002891	671	44	11627	4.33197	0.239514	0.00717932	0.265119		WBGene00016092	CYtochrome P450 family(cyp-33B1)
WBGene00001387	far-3	V	complement(12996818..12997524)	1391.41	-5.14	-35.33	0	0	0									transcription by RNA polymerase II (GO:0006366)	431	7	23.11	-	0.3	0.00024	0.01		GOTERM_BP_ALL	GO:0006952~defense response	47	4.38433	0.000353597	WBGENE00019619, WBGENE00003095, WBGENE00019473, WBGENE00013840, WBGENE00013947, WBGENE00022495, WBGENE00001398, WBGENE00009635, WBGENE00015052, WBGENE00009226, WBGENE00017123, WBGENE00004098, WBGENE00022642, WBGENE00010745, WBGENE00014251, WBGENE00020938, WBGENE00001477, WBGENE00018910, WBGENE00004986, WBGENE00000169, WBGENE00008592, WBGENE00000752, WBGENE00009165, WBGENE00019089, WBGENE00019825,…	671	475	11627	1.71455	0.460513	0.0156995	0.596582		WBGene00011830	CYtochrome P450 family(cyp-29A2)
WBGene00020182	ugt-53	V	2849352..2852031	89.23	-4.97	-31.26	0	0	0									regulation of transcription, DNA-templated (GO:0006355)	294	4	15.76	-	0.25	0.00122	0.0379		GOTERM_BP_ALL	GO:1901575~organic substance catabolic process	70	6.52985	0.000627896	WBGENE00007129, WBGENE00001404, WBGENE00001686, WBGENE00012445, WBGENE00001685, WBGENE00001684, WBGENE00000786, WBGENE00012860, WBGENE00019376, WBGENE00000781, WBGENE00020016, WBGENE00003828, WBGENE00000782, WBGENE00008567, WBGENE00008565, WBGENE00011803, WBGENE00008564, WBGENE00022642, WBGENE00017244, WBGENE00017881, WBGENE00021252, WBGENE00010778, WBGENE00016665, WBGENE00017765, WBGENE00009918,…	671	811	11627	1.49562	0.665802	0.0270286	1.05706		WBGene00021200	CYtochrome P450 family(cyp-31A3)
WBGene00022076	daao-1	IV	2614200..2617192	46.18	-4.95	-30.98	0	0	0									regulation of nucleic acid-templated transcription (GO:1903506)	294	4	15.76	-	0.25	0.00122	0.0372		GOTERM_BP_ALL	GO:0009069~serine family amino acid metabolic process	8	0.746269	0.00065836	WBGENE00009177, WBGENE00011291, WBGENE00017765, WBGENE00019322, WBGENE00009918, WBGENE00010759, WBGENE00013870, WBGENE00019962	671	27	11627	5.13418	0.683115	0.0276405	1.10808		WBGene00019565	CYtochrome P450 family(cyp-35A3)
WBGene00007964	cyp-25A2	III	3835221..3837150	100.29	-4.92	-30.18	0	0	0									sensory perception of chemical stimulus (GO:0007606)	383	5	20.53	-	0.24	0.0001	0.00522		GOTERM_BP_ALL	GO:0042759~long-chain fatty acid biosynthetic process	4	0.373134	0.00072936	WBGENE00001397, WBGENE00001398, WBGENE00001399, WBGENE00002891	671	4	11627	17.3279	0.720065	0.0298594	1.22689		WBGene00015400	CYtochrome P450 family(cyp-35A2)
WBGene00001706	grd-17	V	16990810..16991459	1.65	-4.86	-29.04	1.03e-05	0.000192	0.48									regulation of RNA biosynthetic process (GO:2001141)	315	4	16.89	-	0.24	0.000448	0.0176		GOTERM_BP_ALL	GO:0009056~catabolic process	70	6.52985	0.000868678	WBGENE00007129, WBGENE00001404, WBGENE00001686, WBGENE00012445, WBGENE00001685, WBGENE00001684, WBGENE00000786, WBGENE00012860, WBGENE00019376, WBGENE00000781, WBGENE00020016, WBGENE00003828, WBGENE00000782, WBGENE00008567, WBGENE00008565, WBGENE00011803, WBGENE00008564, WBGENE00022642, WBGENE00017244, WBGENE00017881, WBGENE00021252, WBGENE00010778, WBGENE00016665, WBGENE00017765, WBGENE00009918,…	671	820	11627	1.47921	0.780522	0.0346528	1.45963		WBGene00015399	CYtochrome P450 family(cyp-35A1)
WBGene00009255	ugt-34	V	complement(10654424..10656976)	0.34	-4.85	-28.79	9.73e-05	0.00151	1		Tissue Enrichment Analysis from Wormbase							regulation of biosynthetic process (GO:0009889)	318	4	17.05	-	0.23	0.000458	0.0176		GOTERM_BP_ALL	GO:0008652~cellular amino acid biosynthetic process	10	0.932836	0.000905352	WBGENE00009177, WBGENE00004259, WBGENE00011291, WBGENE00019730, WBGENE00010759, WBGENE00015064, WBGENE00011938, WBGENE00010924, WBGENE00013870, WBGENE00019962	671	45	11627	3.85064	0.794139	0.0352842	1.52081		WBGene00021167	CYtochrome P450 family(cyp-32B1)
WBGene00002102	ins-19	II	complement(3126032..3126441)	97.42	-4.81	-28.09	0	0	0		Term	Expected	Observed	Enrichment Fold Change	P value	Q value		regulation of cellular biosynthetic process (GO:0031326)	318	4	17.05	-	0.23	0.000458	0.0171		GOTERM_BP_ALL	GO:0008610~lipid biosynthetic process	19	1.77239	0.00155031	WBGENE00020517, WBGENE00022498, WBGENE00001244, WBGENE00001243, WBGENE00008743, WBGENE00001397, WBGENE00013284, WBGENE00001398, WBGENE00001399, WBGENE00017429, WBGENE00012970, WBGENE00001242, WBGENE00010408, WBGENE00000213, WBGENE00007363, WBGENE00021200, WBGENE00000198, WBGENE00016995, WBGENE00002891	671	144	11627	2.28632	0.93329	0.0583902	2.5909		WBGene00018333	CYtochrome P450 family(cyp-33E3)
WBGene00008538	sqrd-1	IV	14219900..14224440	18.29	-4.79	-27.75	0	0	0		intestine WBbt:0005772	300	571	1.9	1.7e-50	4.9e-48		Analysis Type:	PANTHER Overrepresentation Test (Released 20190711)								GOTERM_BP_ALL	GO:0006189~'de novo' IMP biosynthetic process	4	0.373134	0.00174516	WBGENE00008654, WBGENE00011407, WBGENE00018174, WBGENE00015116	671	5	11627	13.8623	0.952544	0.0641125	2.91203		WBGene00016697	CYtochrome P450 family(cyp-33C2)
WBGene00019022	F58A6.1	II	5142343..5144021	22.74	-4.69	-25.81	0	0	0		epithelial system WBbt:0005730	210	286	1.4	4.2e-08	5.9e-06		Annotation Version and Release Date:	PANTHER version 14.1 Released 2019-03-12								GOTERM_BP_ALL	GO:0001676~long-chain fatty acid metabolic process	4	0.373134	0.00174516	WBGENE00001397, WBGENE00001398, WBGENE00001399, WBGENE00002891	671	5	11627	13.8623	0.952544	0.0641125	2.91203
WBGene00007875	dod-24	IV	complement(12940142..12941368)	44.8	-4.67	-25.53	0	0	0		cephalic sheath cell WBbt:0008406	13	30	2.3	1.2e-05	0.0011		Analyzed List:	Client Text Box Input (Caenorhabditis elegans)								GOTERM_BP_ALL	GO:1904069~ascaroside metabolic process	4	0.373134	0.00174516	WBGENE00008565, WBGENE00000991, WBGENE00008564, WBGENE00013284	671	5	11627	13.8623	0.952544	0.0641125	2.91203		Gene Group 3	Enrichment Score: 10.928404780839342
WBGene00020016	lipl-3	V	complement(521676..524218)	3.29	-4.66	-25.36	0	0	0		gonadal primordium WBbt:0008366	26	48	1.8	3.1e-05	0.0022		Reference List:	Caenorhabditis elegans (all genes in database)								GOTERM_BP_ALL	GO:1904070~ascaroside biosynthetic process	4	0.373134	0.00174516	WBGENE00008565, WBGENE00000991, WBGENE00008564, WBGENE00013284	671	5	11627	13.8623	0.952544	0.0641125	2.91203		WORMBASE_GENE_ID	Gene Name
WBGene00019565	cyp-35A3	V	4022619..4024473	62.15	-4.58	-23.98	0	0	0		touch receptor neuron WBbt:0005237	86	120	1.4	0.00011	0.006		Test Type:	FISHER								GOTERM_BP_ALL	GO:0016138~glycoside biosynthetic process	4	0.373134	0.00174516	WBGENE00008565, WBGENE00000991, WBGENE00008564, WBGENE00013284	671	5	11627	13.8623	0.952544	0.0641125	2.91203		WBGene00007129	Probable 3-hydroxyacyl-CoA dehydrogenase B0272.3(B0272.3)
WBGene00077698	lurp-4	V	13092666..13094446	4.56	-4.57	-23.7	0	0	0		Psub1 WBbt:0006874	10	23	2.2	0.00011	0.006		Correction:	FDR								GOTERM_BP_ALL	GO:0006790~sulfur compound metabolic process	16	1.49254	0.00187495	WBGENE00008415, WBGENE00019404, WBGENE00004875, WBGENE00013284, WBGENE00000991, WBGENE00001758, WBGENE00019322, WBGENE00015887, WBGENE00013594, WBGENE00016995, WBGENE00001752, WBGENE00017781, WBGENE00013870, WBGENE00015889, WBGENE00017048, WBGENE00016511	671	112	11627	2.47541	0.962178	0.0673058	3.12538		WBGene00019978	Hydroxy-Acyl-CoA Dehydrogenase(hacd-1)
WBGene00016999	D1005.5	X	complement(1470998..1472919)	2.42	-4.56	-23.63	2.21e-13	1.04e-11	1.03e-08		ASE WBbt:0005663	81	110	1.4	0.00062	0.025											GOTERM_BP_ALL	GO:1901566~organonitrogen compound biosynthetic process	56	5.22388	0.00271749	WBGENE00004476, WBGENE00004027, WBGENE00016957, WBGENE00004470, WBGENE00006862, WBGENE00010780, WBGENE00004875, WBGENE00022455, WBGENE00004259, WBGENE00015116, WBGENE00004422, WBGENE00006562, WBGENE00020517, WBGENE00004420, WBGENE00011105, WBGENE00015064, WBGENE00021350, WBGENE00004068, WBGENE00011291, WBGENE00000213, WBGENE00019730, WBGENE00009177, WBGENE00004408, WBGENE00004409, WBGENE00004493,…	671	653	11627	1.486	0.991335	0.0941909	4.4997		WBGene00022130	hypothetical protein(Y71F9B.9)
WBGene00015399	cyp-35A1	V	complement(7359997..7361773)	1.5	-4.45	-21.81	2.6e-13	1.22e-11	1.21e-08		nervous system WBbt:0005735	430	497	1.1	0.00066	0.025		GO biological process complete	Caenorhabditis elegans - REFLIST (19921)	Input (1072)	Input (expected)	Input (over/under)	Input (fold Enrichment)	raw P-value	FDR		GOTERM_BP_ALL	GO:0010876~lipid localization	62	5.78358	0.00281023	WBGENE00002257, WBGENE00019473, WBGENE00001685, WBGENE00001684, WBGENE00010411, WBGENE00000181, WBGENE00010505, WBGENE00019376, WBGENE00008567, WBGENE00014003, WBGENE00000693, WBGENE00008565, WBGENE00022642, WBGENE00002260, WBGENE00016614, WBGENE00012433, WBGENE00018911, WBGENE00022039, WBGENE00006925, WBGENE00006928, WBGENE00006927, WBGENE00004059, WBGENE00014000, WBGENE00011397, WBGENE00004068,…	671	741	11627	1.44984	0.992633	0.095361	4.64983		WBGene00001155	Probable enoyl-CoA hydratase, mitochondrial(ech-6)
WBGene00020909	W01A11.1	V	6499224..6502427	841.95	-4.44	-21.7	0	0	0									NADH oxidation (GO:0006116)	5	5	0.27	+	18.65	6.87e-05	0.00429		GOTERM_BP_ALL	GO:1901607~alpha-amino acid biosynthetic process	10	0.932836	0.0030022	WBGENE00009177, WBGENE00004259, WBGENE00011291, WBGENE00019730, WBGENE00010759, WBGENE00015064, WBGENE00011938, WBGENE00010924, WBGENE00013870, WBGENE00019962	671	53	11627	3.26941	0.994735	0.0996163	4.95993		WBGene00001157	Enoyl-CoA Hydratase(ech-8)
WBGene00009972	oac-33	V	complement(13778633..13781625)	1.55	-4.43	-21.51	0	0	0									ethanol metabolic process (GO:0006067)	4	4	0.21	+	18.65	0.000396	0.0186		GOTERM_BP_ALL	GO:0042742~defense response to bacterium	16	1.49254	0.00314248	WBGENE00004986, WBGENE00000169, WBGENE00000752, WBGENE00009973, WBGENE00044719, WBGENE00016943, WBGENE00015052, WBGENE00010124, WBGENE00009226, WBGENE00007875, WBGENE00017123, WBGENE00009213, WBGENE00022642, WBGENE00009429, WBGENE00020938, WBGENE00021873	671	118	11627	2.34954	0.995881	0.102095	5.18593		WBGene00001150	Enoyl-CoA Hydratase(ech-1.1)
WBGene00005352	srh-135	II	complement(10226005..10227130)	0.67	-4.42	-21.47	6.78e-06	0.000131	0.32									glycoside biosynthetic process (GO:0016138)	6	5	0.32	+	15.54	0.000121	0.00725		GOTERM_BP_ALL	GO:0016137~glycoside metabolic process	4	0.373134	0.00334099	WBGENE00008565, WBGENE00000991, WBGENE00008564, WBGENE00013284	671	6	11627	11.5519	0.997091	0.106227	5.50488
WBGene00044201	H39E23.3	V	14107811..14110151	42.24	-4.42	-21.35	1.11e-16	6.77e-15	5.19e-12									'de novo' IMP biosynthetic process (GO:0006189)	6	5	0.32	+	15.54	0.000121	0.00718		GOTERM_BP_ALL	GO:0009617~response to bacterium	16	1.49254	0.0036961	WBGENE00004986, WBGENE00000169, WBGENE00000752, WBGENE00009973, WBGENE00044719, WBGENE00016943, WBGENE00015052, WBGENE00010124, WBGENE00009226, WBGENE00007875, WBGENE00017123, WBGENE00009213, WBGENE00022642, WBGENE00009429, WBGENE00020938, WBGENE00021873	671	120	11627	2.31038	0.998438	0.114779	6.07291		Gene Group 4	Enrichment Score: 8.07258376577773
WBGene00018885	drd-5	X	complement(8344700..8346359)	72.13	-4.41	-21.32	0	0	0									ascaroside biosynthetic process (GO:1904070)	6	5	0.32	+	15.54	0.000121	0.00711		GOTERM_BP_ALL	GO:0051235~maintenance of location	59	5.50373	0.00414554	WBGENE00002257, WBGENE00019473, WBGENE00001685, WBGENE00001684, WBGENE00010411, WBGENE00000181, WBGENE00010505, WBGENE00019376, WBGENE00001500, WBGENE00008567, WBGENE00014003, WBGENE00000693, WBGENE00008565, WBGENE00006853, WBGENE00022642, WBGENE00016614, WBGENE00012433, WBGENE00018911, WBGENE00022039, WBGENE00004059, WBGENE00014000, WBGENE00011397, WBGENE00004068, WBGENE00017133, WBGENE00009232,…	671	709	11627	1.44195	0.999289	0.12562	6.78723		WORMBASE_GENE_ID	Gene Name
WBGene00019415	K05F6.4	II	1543482..1545411	1.17	-4.37	-20.73	3.66e-10	1.25e-08	1.71e-05									ascaroside metabolic process (GO:1904069)	6	5	0.32	+	15.54	0.000121	0.00704		GOTERM_BP_ALL	GO:0044248~cellular catabolic process	49	4.5709	0.00434316	WBGENE00007129, WBGENE00019060, WBGENE00009178, WBGENE00019022, WBGENE00003095, WBGENE00012445, WBGENE00010336, WBGENE00016325, WBGENE00002183, WBGENE00000786, WBGENE00012860, WBGENE00019376, WBGENE00000781, WBGENE00001993, WBGENE00003093, WBGENE00003828, WBGENE00000782, WBGENE00004818, WBGENE00008567, WBGENE00008565, WBGENE00017123, WBGENE00011803, WBGENE00008564, WBGENE00019599, WBGENE00017244,…	671	566	11627	1.50012	0.999497	0.128986	7.0997		WBGene00010791	Alcohol dehydrogenase 2(sodh-2)
WBGene00235310	R02D1.2	V	complement(4320460..4322076)	15.59	-4.36	-20.55	0	0	0									fatty acid beta-oxidation using acyl-CoA oxidase (GO:0033540)	7	5	0.38	+	13.32	0.000198	0.0105		GOTERM_BP_ALL	GO:0019915~lipid storage	57	5.31716	0.00437454	WBGENE00002257, WBGENE00019473, WBGENE00001685, WBGENE00001684, WBGENE00010411, WBGENE00000181, WBGENE00010505, WBGENE00019376, WBGENE00008567, WBGENE00014003, WBGENE00000693, WBGENE00008565, WBGENE00022642, WBGENE00016614, WBGENE00012433, WBGENE00018911, WBGENE00022039, WBGENE00004059, WBGENE00014000, WBGENE00011397, WBGENE00004068, WBGENE00017133, WBGENE00009232, WBGENE00016728, WBGENE00003410,…	671	682	11627	1.44822	0.999524	0.127692	7.14923		WBGene00010790	Alcohol dehydrogenase 1(sodh-1)
WBGene00000782	cpr-2	V	complement(16532989..16534110)	2.18	-4.36	-20.5	4.47e-13	2.05e-11	2.09e-08									NADH metabolic process (GO:0006734)	9	6	0.48	+	12.44	5.76e-05	0.00367		GOTERM_BP_ALL	GO:0006006~glucose metabolic process	6	0.559701	0.00470251	WBGENE00001404, WBGENE00011232, WBGENE00004258, WBGENE00001686, WBGENE00001685, WBGENE00001684	671	20	11627	5.19836	0.999732	0.134374	7.66537		WBGene00009554	hypothetical protein(F39B2.3)
WBGene00012970	Y48A6B.9	III	11033172..11036080	16.16	-4.34	-20.23	0	0	0									IMP biosynthetic process (GO:0006188)	8	5	0.43	+	11.66	0.000309	0.0157		GOTERM_BP_ALL	GO:0008202~steroid metabolic process	8	0.746269	0.00539312	WBGENE00007363, WBGENE00022498, WBGENE00000979, WBGENE00013284, WBGENE00009635, WBGENE00007174, WBGENE00002891, WBGENE00017429	671	38	11627	3.64797	0.99992	0.150152	8.74341		WBGene00012970	Probable trans-2-enoyl-CoA reductase 2, mitochondrial(Y48A6B.9)
WBGene00001752	gst-4	IV	10142162..10143101	205.62	-4.34	-20.23	0	0	0									protein targeting to peroxisome (GO:0006625)	12	7	0.64	+	10.88	2.54e-05	0.00181		GOTERM_BP_ALL	GO:0006188~IMP biosynthetic process	4	0.373134	0.00559735	WBGENE00008654, WBGENE00011407, WBGENE00018174, WBGENE00015116	671	7	11627	9.90164	0.999944	0.152966	9.05993		WBGene00017060	hypothetical protein(D2063.1)
WBGene00018406	F44A2.7	V	9321503..9322905	13.51	-4.32	-19.97	0	0	0									peroxisomal membrane transport (GO:0015919)	12	7	0.64	+	10.88	2.54e-05	0.00178		GOTERM_BP_ALL	GO:0042440~pigment metabolic process	6	0.559701	0.00726031	WBGENE00011407, WBGENE00018174, WBGENE00015116, WBGENE00007513, WBGENE00015479, WBGENE00007631	671	22	11627	4.72578	0.999997	0.190974	11.5991		WBGene00019240	Alcohol dehydrogenase class-3(H24K24.3)
WBGene00014047	clec-61	II	complement(10488728..10490514)	12.48	-4.29	-19.57	0	0	0									establishment of protein localization to peroxisome (GO:0072663)	12	7	0.64	+	10.88	2.54e-05	0.00176		GOTERM_BP_ALL	GO:0046148~pigment biosynthetic process	6	0.559701	0.00726031	WBGENE00011407, WBGENE00018174, WBGENE00015116, WBGENE00007513, WBGENE00015479, WBGENE00007631	671	22	11627	4.72578	0.999997	0.190974	11.5991
WBGene00001500	ftn-1	V	complement(7545974..7548012)	279.47	-4.19	-18.27	0	0	0									protein localization to peroxisome (GO:0072662)	12	7	0.64	+	10.88	2.54e-05	0.00175		GOTERM_BP_ALL	GO:0045087~innate immune response	31	2.89179	0.00747499	WBGENE00019619, WBGENE00019473, WBGENE00013840, WBGENE00013947, WBGENE00022495, WBGENE00001398, WBGENE00009635, WBGENE00017123, WBGENE00010745, WBGENE00014251, WBGENE00018910, WBGENE00000169, WBGENE00004986, WBGENE00000752, WBGENE00009165, WBGENE00019089, WBGENE00019825, WBGENE00044719, WBGENE00009973, WBGENE00016943, WBGENE00007867, WBGENE00007875, WBGENE00014137, WBGENE00009213, WBGENE00014138,…	671	326	11627	1.64774	0.999998	0.193166	11.9219		Gene Group 5	Enrichment Score: 7.196999493609
WBGene00009425	scl-16	V	13721249..13722196	2.19	-4.14	-17.57	9.28e-10	3.02e-08	4.34e-05									peroxisomal transport (GO:0043574)	14	8	0.75	+	10.66	7.38e-06	0.000577		GOTERM_BP_ALL	GO:0046040~IMP metabolic process	4	0.373134	0.00857493	WBGENE00008654, WBGENE00011407, WBGENE00018174, WBGENE00015116	671	8	11627	8.66393	1	0.215245	13.559		WORMBASE_GENE_ID	Gene Name
WBGene00023425	try-9	II	4368490..4369692	4	-4.09	-17.02	0	0	0									IMP metabolic process (GO:0046040)	9	5	0.48	+	10.36	0.00046	0.0211		GOTERM_BP_ALL	GO:1901565~organonitrogen compound catabolic process	17	1.58582	0.00871256	WBGENE00003095, WBGENE00003585, WBGENE00016665, WBGENE00011167, WBGENE00017765, WBGENE00007122, WBGENE00009918, WBGENE00003093, WBGENE00001993, WBGENE00007425, WBGENE00011803, WBGENE00011291, WBGENE00000213, WBGENE00019322, WBGENE00017244, WBGENE00017301, WBGENE00021252	671	144	11627	2.04565	1	0.215243	13.7618		WBGene00019599	hypothetical protein(K09H11.1)
WBGene00019404	K05B2.4	X	complement(4919020..4920988)	5.69	-4.08	-16.95	0	0	0									protein import into peroxisome matrix (GO:0016558)	9	5	0.48	+	10.36	0.00046	0.021		GOTERM_BP_ALL	GO:1901657~glycosyl compound metabolic process	18	1.6791	0.00953566	WBGENE00011407, WBGENE00003585, WBGENE00001686, WBGENE00001685, WBGENE00001684, WBGENE00006862, WBGENE00004875, WBGENE00015064, WBGENE00013284, WBGENE00008565, WBGENE00000991, WBGENE00004068, WBGENE00008564, WBGENE00019322, WBGENE00017244, WBGENE00017166, WBGENE00012316, WBGENE00013870	671	158	11627	1.97406	1	0.229906	14.9653		WBGene00012860	Acyl-CoA dehydrogenase family member 11(acdh-11)
WBGene00019070	F58H7.5	IV	919990..920808	1.19	-4.06	-16.73	3.65e-08	9.77e-07	0.00171									fatty acid beta-oxidation (GO:0006635)	29	15	1.55	+	9.65	2.06e-09	4.76e-07		GOTERM_BP_ALL	GO:0006955~immune response	31	2.89179	0.0103622	WBGENE00019619, WBGENE00019473, WBGENE00013840, WBGENE00013947, WBGENE00022495, WBGENE00001398, WBGENE00009635, WBGENE00017123, WBGENE00010745, WBGENE00014251, WBGENE00018910, WBGENE00000169, WBGENE00004986, WBGENE00000752, WBGENE00009165, WBGENE00019089, WBGENE00019825, WBGENE00044719, WBGENE00009973, WBGENE00016943, WBGENE00007867, WBGENE00007875, WBGENE00014137, WBGENE00009213, WBGENE00014138,…	671	334	11627	1.60828	1	0.243942	16.158		WBGene00008567	Acyl-coenzyme A oxidase(F08A8.4)
WBGene00020741	dlhd-1	II	complement(1169544..1172109)	22.98	-4.04	-16.41	0	0	0									very long-chain fatty acid metabolic process (GO:0000038)	14	7	0.75	+	9.33	5.37e-05	0.00345		GOTERM_BP_ALL	GO:0044550~secondary metabolite biosynthetic process	5	0.466418	0.0114035	WBGENE00000991, WBGENE00007513, WBGENE00013284, WBGENE00015479, WBGENE00007631	671	16	11627	5.41496	1	0.261573	17.6381		WBGene00008565	Acyl-coenzyme A oxidase(acox-2)
WBGene00022730	ZK402.3	X	1402217..1402860	22.67	-4.02	-16.19	0	0	0									fatty acid catabolic process (GO:0009062)	51	24	2.73	+	8.78	1.51e-13	7.24e-11		GOTERM_BP_ALL	GO:0019748~secondary metabolic process	5	0.466418	0.0114035	WBGENE00000991, WBGENE00007513, WBGENE00013284, WBGENE00015479, WBGENE00007631	671	16	11627	5.41496	1	0.261573	17.6381		WBGene00016943	Acyl CoA DeHydrogenase(acdh-1)
WBGene00015355	C02F12.5	X	complement(3670373..3672058)	125.8	-3.99	-15.86	0	0	0									lipid oxidation (GO:0034440)	34	16	1.82	+	8.78	1.73e-09	4.33e-07		GOTERM_BP_ALL	GO:0002376~immune system process	31	2.89179	0.0117335	WBGENE00019619, WBGENE00019473, WBGENE00013840, WBGENE00013947, WBGENE00022495, WBGENE00001398, WBGENE00009635, WBGENE00017123, WBGENE00010745, WBGENE00014251, WBGENE00018910, WBGENE00000169, WBGENE00004986, WBGENE00000752, WBGENE00009165, WBGENE00019089, WBGENE00019825, WBGENE00044719, WBGENE00009973, WBGENE00016943, WBGENE00007867, WBGENE00007875, WBGENE00014137, WBGENE00009213, WBGENE00014138,…	671	337	11627	1.59396	1	0.264647	18.1021		WBGene00008564	Acyl-coenzyme A oxidase(acox-1)
WBGene00016993	CD4.8	V	complement(5599153..5601329)	1.26	-3.99	-15.84	2.68e-13	1.25e-11	1.25e-08									fatty acid oxidation (GO:0019395)	34	16	1.82	+	8.78	1.73e-09	4.16e-07		GOTERM_BP_ALL	GO:0007031~peroxisome organization	5	0.466418	0.0142455	WBGENE00006946, WBGENE00004191, WBGENE00004193, WBGENE00004197, WBGENE00013541	671	17	11627	5.09643	1	0.308016	21.5538		WBGene00010336	Acyl-coenzyme A oxidase(F59F4.1)
WBGene00020946	W02D7.11	V	complement(8302887..8304469)	1.14	-3.95	-15.48	0.00355	0.04	1									glycoside metabolic process (GO:0016137)	11	5	0.59	+	8.48	0.000922	0.0394		GOTERM_BP_ALL	GO:0098542~defense response to other organism	16	1.49254	0.0148705	WBGENE00004986, WBGENE00000169, WBGENE00000752, WBGENE00009973, WBGENE00044719, WBGENE00016943, WBGENE00015052, WBGENE00010124, WBGENE00009226, WBGENE00007875, WBGENE00017123, WBGENE00009213, WBGENE00022642, WBGENE00009429, WBGENE00020938, WBGENE00021873	671	140	11627	1.98033	1	0.315384	22.3912		WBGene00015894	Acyl CoA DeHydrogenase(acdh-2)
WBGene00014697	cyp-25A3	III	complement(3837541..3839477)	18.27	-3.95	-15.45	0	0	0									NAD metabolic process (GO:0019674)	11	5	0.59	+	8.48	0.000922	0.0392		GOTERM_BP_ALL	GO:0072662~protein localization to peroxisome	4	0.373134	0.0168523	WBGENE00006946, WBGENE00004191, WBGENE00004197, WBGENE00013541	671	10	11627	6.93115	1	0.345369	24.9908		WBGene00019060	Acyl-coenzyme A oxidase(F58F9.7)
WBGene00019311	K02E7.6	II	1057183..1059280	1.28	-3.94	-15.37	4.02e-14	2.02e-12	1.88e-09									monocarboxylic acid catabolic process (GO:0072329)	57	24	3.06	+	7.85	1e-12	3.14e-10		GOTERM_BP_ALL	GO:0006625~protein targeting to peroxisome	4	0.373134	0.0168523	WBGENE00006946, WBGENE00004191, WBGENE00004197, WBGENE00013541	671	10	11627	6.93115	1	0.345369	24.9908
WBGene00020584	T19D12.10	II	complement(6655096..6658866)	0.19	-3.94	-15.34	0.00187	0.02	1									very long-chain fatty acid biosynthetic process (GO:0042761)	12	5	0.64	+	7.77	0.00125	0.0495		GOTERM_BP_ALL	GO:0072663~establishment of protein localization to peroxisome	4	0.373134	0.0168523	WBGENE00006946, WBGENE00004191, WBGENE00004197, WBGENE00013541	671	10	11627	6.93115	1	0.345369	24.9908		Gene Group 6	Enrichment Score: 6.654276948223815
WBGene00001711	grl-2	V	12944861..12946853	0.59	-3.92	-15.13	2.31e-07	5.6e-06	0.01									fatty acid metabolic process (GO:0006631)	109	45	5.84	+	7.7	2.19e-22	3.42e-19		GOTERM_BP_ALL	GO:0043574~peroxisomal transport	4	0.373134	0.0168523	WBGENE00006946, WBGENE00004191, WBGENE00004197, WBGENE00013541	671	10	11627	6.93115	1	0.345369	24.9908		WORMBASE_GENE_ID	Gene Name
WBGene00021779	Y51H7C.1	II	1467727..1469674	65.89	-3.91	-15.05	0	0	0									peroxisome organization (GO:0007031)	17	7	0.91	+	7.68	0.00014	0.00793		GOTERM_BP_ALL	GO:0009064~glutamine family amino acid metabolic process	6	0.559701	0.0175579	WBGENE00004259, WBGENE00008654, WBGENE00019730, WBGENE00011938, WBGENE00012316, WBGENE00010924	671	27	11627	3.85064	1	0.352969	25.8964		WBGene00000117	ALdehyde deHydrogenase(alh-11)
WBGene00014732	F09F3.8	V	13869888..13872529	1.78	-3.9	-14.91	0	0	0		Phenotype Enrichment Analysis from Wormbase							acyl-CoA metabolic process (GO:0006637)	35	13	1.88	+	6.93	5.21e-07	6.02e-05		GOTERM_BP_ALL	GO:0051707~response to other organism	16	1.49254	0.0177571	WBGENE00004986, WBGENE00000169, WBGENE00000752, WBGENE00009973, WBGENE00044719, WBGENE00016943, WBGENE00015052, WBGENE00010124, WBGENE00009226, WBGENE00007875, WBGENE00017123, WBGENE00009213, WBGENE00022642, WBGENE00009429, WBGENE00020938, WBGENE00021873	671	143	11627	1.93878	1	0.352236	26.1502		WBGene00000111	Aldehyde dehydrogenase(alh-5)
WBGene00017114	E03H12.7	IV	complement(4987757..4988616)	0.82	-3.9	-14.88	0.000125	0.00191	1		Term	Expected	Observed	Enrichment Fold Change	P value	Q value		thioester metabolic process (GO:0035383)	35	13	1.88	+	6.93	5.21e-07	5.91e-05		GOTERM_BP_ALL	GO:0043207~response to external biotic stimulus	16	1.49254	0.0177571	WBGENE00004986, WBGENE00000169, WBGENE00000752, WBGENE00009973, WBGENE00044719, WBGENE00016943, WBGENE00015052, WBGENE00010124, WBGENE00009226, WBGENE00007875, WBGENE00017123, WBGENE00009213, WBGENE00022642, WBGENE00009429, WBGENE00020938, WBGENE00021873	671	143	11627	1.93878	1	0.352236	26.1502		WBGene00000118	ALdehyde deHydrogenase(alh-12)
WBGene00019208	lips-14	II	complement(1484094..1485951)	97.84	-3.89	-14.83	0	0	0		fat content increased WBPhenotype:0001184	9.6	31	3.2	2.8e-09	6.2e-07		glycosyl compound biosynthetic process (GO:1901659)	19	7	1.02	+	6.87	0.000243	0.0126		GOTERM_BP_ALL	GO:0005975~carbohydrate metabolic process	33	3.07836	0.0184635	WBGENE00001404, WBGENE00011232, WBGENE00009178, WBGENE00003095, WBGENE00001686, WBGENE00001685, WBGENE00001684, WBGENE00009824, WBGENE00015019, WBGENE00019225, WBGENE00003093, WBGENE00001564, WBGENE00004258, WBGENE00001633, WBGENE00007460, WBGENE00020509, WBGENE00017166, WBGENE00021252, WBGENE00010778, WBGENE00016665, WBGENE00018211, WBGENE00016987, WBGENE00011167, WBGENE00012070, WBGENE00020962,…	671	378	11627	1.51275	1	0.359482	27.0437		WBGene00000110	Aldehyde dehydrogenase(alh-4)
WBGene00020394	T10B5.8	V	1842045..1844807	87.01	-3.89	-14.82	0	0	0		pleiotropic defects severe early emb WBPhenotype:0000270	5.2	18	3.5	1e-06	0.00011		purine nucleoside bisphosphate metabolic process (GO:0034032)	44	16	2.36	+	6.78	3.25e-08	6.56e-06		GOTERM_BP_ALL	GO:0009607~response to biotic stimulus	16	1.49254	0.0188087	WBGENE00004986, WBGENE00000169, WBGENE00000752, WBGENE00009973, WBGENE00044719, WBGENE00016943, WBGENE00015052, WBGENE00010124, WBGENE00009226, WBGENE00007875, WBGENE00017123, WBGENE00009213, WBGENE00022642, WBGENE00009429, WBGENE00020938, WBGENE00021873	671	144	11627	1.92532	1	0.360939	27.4767
WBGene00016523	C39B5.5	III	2208270..2211296	29.03	-3.89	-14.81	0	0	0		uptake by intestinal cell defective WBPhenotype:0001763	1.9	8	4.2	0.0001	0.0075		ribonucleoside bisphosphate metabolic process (GO:0033875)	44	16	2.36	+	6.78	3.25e-08	6.35e-06		GOTERM_BP_ALL	GO:0006694~steroid biosynthetic process	5	0.466418	0.0211782	WBGENE00007363, WBGENE00022498, WBGENE00013284, WBGENE00002891, WBGENE00017429	671	19	11627	4.55997	1	0.392278	30.3835		Gene Group 7	Enrichment Score: 5.854530833641294
WBGene00001397	fat-5	V	17725002..17726825	632.7	-3.86	-14.55	0	0	0		mRNA surveillance defective WBPhenotype:0001538	4.4	12	2.7	0.00048	0.026		nucleoside bisphosphate metabolic process (GO:0033865)	44	16	2.36	+	6.78	3.25e-08	6.16e-06		GOTERM_BP_ALL	GO:0002181~cytoplasmic translation	6	0.559701	0.023504	WBGENE00004447, WBGENE00004408, WBGENE00004409, WBGENE00004410, WBGENE00004420, WBGENE00004443	671	29	11627	3.58508	1	0.4208	33.13		WORMBASE_GENE_ID	Gene Name
WBGene00020191	clec-53	I	complement(3871471..3873416)	12.55	-3.83	-14.27	0	0	0		dauer metabolism variant WBPhenotype:0001547	23	39	1.7	0.00076	0.033		fatty acid elongation (GO:0030497)	17	6	0.91	+	6.58	0.000818	0.0355		GOTERM_BP_ALL	GO:0050829~defense response to Gram-negative bacterium	11	1.02612	0.0238784	WBGENE00010124, WBGENE00007875, WBGENE00017123, WBGENE00004986, WBGENE00000169, WBGENE00009213, WBGENE00000752, WBGENE00022642, WBGENE00009429, WBGENE00009973, WBGENE00016943	671	85	11627	2.24243	1	0.421724	33.5624		WBGene00016325	hypothetical protein(C32E8.9)
WBGene00012404	Y6G8.2	V	complement(17594349..17598930)	11.45	-3.81	-14.04	0	0	0		nonsense mRNA accumulation WBPhenotype:0000508	4.3	11	2.6	0.0013	0.046		cellular lipid catabolic process (GO:0044242)	83	29	4.45	+	6.52	2.07e-13	9.25e-11		GOTERM_BP_ALL	GO:0046112~nucleobase biosynthetic process	4	0.373134	0.0283517	WBGENE00004259, WBGENE00011407, WBGENE00018174, WBGENE00015116	671	12	11627	5.77596	1	0.47452	38.5301		WBGene00007130	hypothetical protein(B0272.4)
WBGene00016092	cyp-33B1	V	9041330..9043677	0.18	-3.8	-13.96	0.00362	0.04	1		diplotene absent during oogenesis WBPhenotype:0001954	4.3	11	2.5	0.0014	0.046		monocarboxylic acid metabolic process (GO:0032787)	158	52	8.47	+	6.14	5.21e-22	5.42e-19		GOTERM_BP_ALL	GO:0043473~pigmentation	4	0.373134	0.0283517	WBGENE00011083, WBGENE00007513, WBGENE00015479, WBGENE00007631	671	12	11627	5.77596	1	0.47452	38.5301		WBGene00019022	hypothetical protein(F58A6.1)
WBGene00019267	H39E20.1	X	complement(1396275..1396821)	2.18	-3.79	-13.87	1.2e-05	0.000221	0.56		shortened life span WBPhenotype:0001171	20	33	1.7	0.0014	0.046		lipid homeostasis (GO:0055088)	22	7	1.18	+	5.93	0.000504	0.0226		GOTERM_BP_ALL	GO:0000038~very long-chain fatty acid metabolic process	3	0.279851	0.0295098	WBGENE00020517, WBGENE00000991, WBGENE00013284	671	5	11627	10.3967	1	0.483997	39.758		WBGene00001152	Enoyl-CoA Hydratase(ech-3)
WBGene00013246	Y57A10A.1	II	12133535..12147134	0.06	-3.79	-13.85	0.00297	0.03	1		rachis narrow WBPhenotype:0001941	11	21	1.9	0.0017	0.046		fatty acid biosynthetic process (GO:0006633)	42	13	2.25	+	5.77	2.81e-06	0.000254		GOTERM_BP_ALL	GO:0006072~glycerol-3-phosphate metabolic process	3	0.279851	0.0295098	WBGENE00010778, WBGENE00009824, WBGENE00020007	671	5	11627	10.3967	1	0.483997	39.758		WBGene00021296	hypothetical protein(Y25C1A.13)
WBGene00017432	F13H6.4	V	complement(6366433..6368533)	0.17	-3.79	-13.79	0.00242	0.03	1		Bacillus thuringiensis toxin hypersensitive WBPhenotype:0002057	4.1	10	2.4	0.003	0.065		organic acid catabolic process (GO:0016054)	115	33	6.17	+	5.35	4.58e-13	1.68e-10		GOTERM_BP_ALL	GO:0052646~alditol phosphate metabolic process	3	0.279851	0.0295098	WBGENE00010778, WBGENE00009824, WBGENE00020007	671	5	11627	10.3967	1	0.483997	39.758
WBGene00014113	hpo-40	V	10212949..10216711	0.1	-3.79	-13.79	0.00213	0.02	1		extended life span WBPhenotype:0000061	25	38	1.5	0.0037	0.073		carboxylic acid catabolic process (GO:0046395)	115	33	6.17	+	5.35	4.58e-13	1.59e-10		GOTERM_BP_ALL	GO:1901659~glycosyl compound biosynthetic process	9	0.839552	0.0323986	WBGENE00008565, WBGENE00000991, WBGENE00004068, WBGENE00008564, WBGENE00006862, WBGENE00004875, WBGENE00015064, WBGENE00013284, WBGENE00012316	671	65	11627	2.39924	1	0.512466	42.7211		Gene Group 8	Enrichment Score: 5.461062089892971
WBGene00019072	fbxc-8	IV	909415..913167	1.52	-3.77	-13.61	0	0	0		transgene subcellular localization variant WBPhenotype:0000679	45	63	1.4	0.0039	0.073		monocarboxylic acid biosynthetic process (GO:0072330)	50	14	2.68	+	5.22	3.15e-06	0.000274		GOTERM_BP_ALL	GO:0019318~hexose metabolic process	6	0.559701	0.0346227	WBGENE00001404, WBGENE00011232, WBGENE00004258, WBGENE00001686, WBGENE00001685, WBGENE00001684	671	32	11627	3.24898	1	0.531913	44.9084		WORMBASE_GENE_ID	Gene Name
WBGene00010234	ttr-50	IV	complement(11640145..11641015)	0.53	-3.76	-13.57	0.000382	0.00524	1		avoids bacterial lawn WBPhenotype:0000402	17	28	1.6	0.0045	0.077		exogenous drug catabolic process (GO:0042738)	40	11	2.14	+	5.13	4.1e-05	0.00278		GOTERM_BP_ALL	GO:0009063~cellular amino acid catabolic process	6	0.559701	0.0346227	WBGENE00011291, WBGENE00017765, WBGENE00007122, WBGENE00009918, WBGENE00017301, WBGENE00001993	671	32	11627	3.24898	1	0.531913	44.9084		WBGene00002183	Acetyl-CoA acetyltransferase homolog, mitochondrial(kat-1)
WBGene00013284	daf-22	II	complement(12423512..12425694)	114.17	-3.75	-13.45	0	0	0		pachytene progression during oogenesis variant WBPhenotype:0001946	11	20	1.8	0.0047	0.077		nucleoside monophosphate biosynthetic process (GO:0009124)	26	7	1.39	+	5.02	0.00115	0.0474		GOTERM_BP_ALL	GO:0006066~alcohol metabolic process	6	0.559701	0.0389416	WBGENE00006562, WBGENE00019240, WBGENE00020962, WBGENE00000979, WBGENE00020007, WBGENE00007174	671	33	11627	3.15052	1	0.570555	48.9333		WBGene00009952	ACetyl-CoA Acyltransferase 2 homolog(acaa-2)
WBGene00017881	asp-13	V	complement(8641491..8643225)	558.58	-3.75	-13.42	0	0	0		P granule defective WBPhenotype:0001301	2.2	6	2.8	0.0057	0.084		lipid catabolic process (GO:0016042)	134	36	7.18	+	5.01	2.1e-13	8.76e-11		GOTERM_BP_ALL	GO:0015936~coenzyme A metabolic process	3	0.279851	0.0425942	WBGENE00003585, WBGENE00004068, WBGENE00006862	671	6	11627	8.66393	1	0.599538	52.1196		WBGene00020166	hypothetical protein(T02G5.7)
WBGene00000712	col-139	V	complement(4652382..4653986)	149.31	-3.74	-13.35	0	0	0		meiotic chromosome segregation variant WBPhenotype:0001499	7.2	14	2	0.0059	0.084		xenobiotic metabolic process (GO:0006805)	49	13	2.63	+	4.95	1.16e-05	0.00088		GOTERM_BP_ALL	GO:0046130~purine ribonucleoside catabolic process	3	0.279851	0.0425942	WBGENE00003585, WBGENE00019322, WBGENE00017244	671	6	11627	8.66393	1	0.599538	52.1196		WBGene00001155	Probable enoyl-CoA hydratase, mitochondrial(ech-6)
WBGene00015400	cyp-35A2	V	complement(7362316..7364204)	270.04	-3.74	-13.32	0	0	0		cytoplasmic processing body variant WBPhenotype:0001794	10	18	1.8	0.0063	0.084		cellular response to xenobiotic stimulus (GO:0071466)	49	13	2.63	+	4.95	1.16e-05	0.00087		GOTERM_BP_ALL	GO:0009309~amine biosynthetic process	3	0.279851	0.0425942	WBGENE00012909, WBGENE00006562, WBGENE00004875	671	6	11627	8.66393	1	0.599538	52.1196		WBGene00001150	Enoyl-CoA Hydratase(ech-1.1)
WBGene00022099	Y69A2AR.28	IV	complement(2612427..2613063)	7.7	-3.72	-13.17	0	0	0		multiple nuclei early emb WBPhenotype:0001143	4	9	2.3	0.0064	0.084		response to xenobiotic stimulus (GO:0009410)	50	13	2.68	+	4.85	1.39e-05	0.00102		GOTERM_BP_ALL	GO:0042445~hormone metabolic process	3	0.279851	0.0425942	WBGENE00000991, WBGENE00013284, WBGENE00002891	671	6	11627	8.66393	1	0.599538	52.1196
WBGene00015052	clec-52	IV	complement(8167163..8168774)	189.85	-3.72	-13.16	0	0	0		pore forming toxin hypersensitive WBPhenotype:0002059	4.6	10	2.2	0.0065	0.084		glycosyl compound metabolic process (GO:1901657)	40	10	2.14	+	4.66	0.000178	0.00977		GOTERM_BP_ALL	GO:0042401~cellular biogenic amine biosynthetic process	3	0.279851	0.0425942	WBGENE00012909, WBGENE00006562, WBGENE00004875	671	6	11627	8.66393	1	0.599538	52.1196		Gene Group 9	Enrichment Score: 5.451874353331055
WBGene00007362	cyp-35C1	V	complement(13896657..13898488)	166.86	-3.71	-13.05	0	0	0		sister chromatid segregation defective early emb WBPhenotype:0000772	3.4	8	2.4	0.0065	0.084		small molecule catabolic process (GO:0044282)	155	38	8.31	+	4.57	5.08e-13	1.67e-10		GOTERM_BP_ALL	GO:0005996~monosaccharide metabolic process	6	0.559701	0.0485236	WBGENE00001404, WBGENE00011232, WBGENE00004258, WBGENE00001686, WBGENE00001685, WBGENE00001684	671	35	11627	2.97049	1	0.644168	56.8968		WORMBASE_GENE_ID	Gene Name
WBGene00000972	dhs-8	II	14498026..14499686	1.24	-3.68	-12.85	1.15e-08	3.26e-07	0.000537		cadmium hypersensitive WBPhenotype:0001655	3.5	8	2.3	0.0086	0.09		lipid modification (GO:0030258)	75	18	4.02	+	4.48	8.81e-07	9.17e-05		GOTERM_BP_ALL	GO:1901136~carbohydrate derivative catabolic process	11	1.02612	0.049333	WBGENE00010778, WBGENE00003095, WBGENE00016665, WBGENE00003585, WBGENE00011167, WBGENE00019322, WBGENE00017244, WBGENE00009824, WBGENE00003093, WBGENE00007425, WBGENE00021252	671	96	11627	1.98548	1	0.646055	57.513		WBGene00004994	SaPosin-like Protein family(spp-9)
WBGene00016786	cyp-35A4	V	4031627..4033387	10.89	-3.67	-12.73	0	0	0		oocyte number decreased WBPhenotype:0001944	13	22	1.6	0.0088	0.09		carboxylic acid metabolic process (GO:0019752)	358	77	19.19	+	4.01	4.36e-22	5.45e-19		GOTERM_BP_ALL	GO:0016558~protein import into peroxisome matrix	3	0.279851	0.057393	WBGENE00006946, WBGENE00004197, WBGENE00013541	671	7	11627	7.42623	1	0.698594	63.2132		WBGene00004998	SaPosin-like Protein family(spp-13)
WBGene00045207	F13E9.14	IV	complement(10891333..10892093)	0.85	-3.67	-12.69	8.32e-06	0.000158	0.39									drug catabolic process (GO:0042737)	84	18	4.5	+	4	3.56e-06	0.000304		GOTERM_BP_ALL	GO:0033060~ocellus pigmentation	3	0.279851	0.057393	WBGENE00007513, WBGENE00015479, WBGENE00007631	671	7	11627	7.42623	1	0.698594	63.2132		WBGene00004999	SaPosin-like Protein family(spp-14)
WBGene00016340	gba-2	II	complement(2182503..2186433)	57.14	-3.66	-12.65	0	0	0									carboxylic acid biosynthetic process (GO:0046394)	109	23	5.84	+	3.94	2.09e-07	3.03e-05		GOTERM_BP_ALL	GO:0048069~eye pigmentation	3	0.279851	0.057393	WBGENE00007513, WBGENE00015479, WBGENE00007631	671	7	11627	7.42623	1	0.698594	63.2132		WBGene00005002	SaPosin-like Protein family(spp-17)
WBGene00004150	pqn-67	V	12924441..12928173	0.82	-3.65	-12.55	3.94e-13	1.82e-11	1.84e-08									oxidation-reduction process (GO:0055114)	640	135	34.31	+	3.93	1.43e-37	8.91e-34		GOTERM_BP_ALL	GO:0046152~ommochrome metabolic process	3	0.279851	0.057393	WBGENE00007513, WBGENE00015479, WBGENE00007631	671	7	11627	7.42623	1	0.698594	63.2132		WBGene00021335	SaPosin-like Protein family(spp-23)
WBGene00008592	F08H9.4	V	complement(14463588..14464374)	0.92	-3.65	-12.55	0.000187	0.00274	1									coenzyme metabolic process (GO:0006732)	100	21	5.36	+	3.92	7.47e-07	8.05e-05		GOTERM_BP_ALL	GO:0008055~ocellus pigment biosynthetic process	3	0.279851	0.057393	WBGENE00007513, WBGENE00015479, WBGENE00007631	671	7	11627	7.42623	1	0.698594	63.2132		WBGene00004997	SaPosin-like Protein family(spp-12)
WBGene00020832	T26C12.2	IV	complement(3263851..3265372)	1.43	-3.62	-12.31	9.58e-08	2.44e-06	0.00448									organic acid biosynthetic process (GO:0016053)	110	23	5.9	+	3.9	2.4e-07	3.34e-05		GOTERM_BP_ALL	GO:0016998~cell wall macromolecule catabolic process	3	0.279851	0.057393	WBGENE00003095, WBGENE00003093, WBGENE00007425	671	7	11627	7.42623	1	0.698594	63.2132		WBGene00189932	hypothetical protein(Y26G10.7)
WBGene00016877	C52D10.3	IV	17176477..17189806	56	-3.62	-12.28	0	0	0									organic acid metabolic process (GO:0006082)	434	89	23.27	+	3.83	3.84e-24	1.2e-20		GOTERM_BP_ALL	GO:0006856~eye pigment precursor transport	3	0.279851	0.057393	WBGENE00007513, WBGENE00015479, WBGENE00007631	671	7	11627	7.42623	1	0.698594	63.2132		WBGene00004986	SaPosin-like Protein family(spp-1)
WBGene00189956	Y34F4.6	III	1008454..1009913	7.18	-3.61	-12.22	0	0	0									oxoacid metabolic process (GO:0043436)	395	78	21.18	+	3.68	2.05e-20	1.83e-17		GOTERM_BP_ALL	GO:0042441~eye pigment metabolic process	3	0.279851	0.057393	WBGENE00007513, WBGENE00015479, WBGENE00007631	671	7	11627	7.42623	1	0.698594	63.2132
WBGene00018322	F41H10.12	IV	5385320..5386080	0.33	-3.61	-12.21	0.00408	0.04	1									cellular lipid metabolic process (GO:0044255)	344	65	18.44	+	3.52	2.24e-16	1.56e-13		GOTERM_BP_ALL	GO:0006727~ommochrome biosynthetic process	3	0.279851	0.057393	WBGENE00007513, WBGENE00015479, WBGENE00007631	671	7	11627	7.42623	1	0.698594	63.2132		Gene Group 10	Enrichment Score: 5.39558285090521
WBGene00021153	Y4C6A.3	IV	complement(5450992..5452426)	0.19	-3.61	-12.21	0.00355	0.04	1									alpha-amino acid biosynthetic process (GO:1901607)	53	10	2.84	+	3.52	0.00122	0.0489		GOTERM_BP_ALL	GO:0043474~pigment metabolic process involved in pigmentation	3	0.279851	0.057393	WBGENE00007513, WBGENE00015479, WBGENE00007631	671	7	11627	7.42623	1	0.698594	63.2132		WORMBASE_GENE_ID	Gene Name
WBGene00008575	scl-24	V	17486431..17487327	3.19	-3.59	-12.07	1.17e-08	3.31e-07	0.000548									alpha-amino acid metabolic process (GO:1901605)	128	23	6.86	+	3.35	2.4e-06	0.00023		GOTERM_BP_ALL	GO:0043324~pigment metabolic process involved in developmental pigmentation	3	0.279851	0.057393	WBGENE00007513, WBGENE00015479, WBGENE00007631	671	7	11627	7.42623	1	0.698594	63.2132		WBGene00000198	Probable very-long-chain enoyl-CoA reductase art-1(art-1)
WBGene00012189	W02A2.4	IV	13339724..13342333	0.49	-3.58	-11.92	6.4e-07	1.46e-05	0.03									purine-containing compound metabolic process (GO:0072521)	168	29	9.01	+	3.22	2.56e-07	3.47e-05		GOTERM_BP_ALL	GO:0046158~ocellus pigment metabolic process	3	0.279851	0.057393	WBGENE00007513, WBGENE00015479, WBGENE00007631	671	7	11627	7.42623	1	0.698594	63.2132		WBGene00016728	Flavin-containing monooxygenase(C46H11.2)
WBGene00007358	lact-6	IV	complement(17429756..17431968)	6.35	-3.57	-11.87	0	0	0									purine ribonucleotide metabolic process (GO:0009150)	151	26	8.1	+	3.21	1.1e-06	0.000112		GOTERM_BP_ALL	GO:0009113~purine nucleobase biosynthetic process	3	0.279851	0.057393	WBGENE00011407, WBGENE00018174, WBGENE00015116	671	7	11627	7.42623	1	0.698594	63.2132		WBGene00001477	Dimethylaniline monooxygenase [N-oxide-forming](fmo-2)
WBGene00015623	C09B8.4	X	complement(6018481..6019936)	54.52	-3.55	-11.73	0	0	0									ribonucleotide metabolic process (GO:0009259)	163	28	8.74	+	3.2	4.47e-07	5.37e-05		GOTERM_BP_ALL	GO:0006726~eye pigment biosynthetic process	3	0.279851	0.057393	WBGENE00007513, WBGENE00015479, WBGENE00007631	671	7	11627	7.42623	1	0.698594	63.2132		WBGene00001480	Dimethylaniline monooxygenase [N-oxide-forming](fmo-5)
WBGene00019495	sdz-24	II	658669..659867	23.36	-3.55	-11.7	0	0	0									purine nucleotide metabolic process (GO:0006163)	154	26	8.26	+	3.15	1.52e-06	0.000151		GOTERM_BP_ALL	GO:0002064~epithelial cell development	5	0.466418	0.0595735	WBGENE00009830, WBGENE00002827, WBGENE00009926, WBGENE00016422, WBGENE00018675	671	26	11627	3.33228	1	0.708282	64.6268
WBGene00019730	asns-2	X	complement(8748431..8750969)	302.82	-3.54	-11.62	0	0	0									lipid metabolic process (GO:0006629)	453	76	24.29	+	3.13	2.02e-16	1.57e-13		GOTERM_BP_ALL	GO:0022404~molting cycle process	5	0.466418	0.0595735	WBGENE00009830, WBGENE00002827, WBGENE00009926, WBGENE00016422, WBGENE00018675	671	26	11627	3.33228	1	0.708282	64.6268		Gene Group 11	Enrichment Score: 5.057456194906741
WBGene00020529	T15B7.17	V	6813700..6814961	1.58	-3.54	-11.62	5.95e-09	1.77e-07	0.000278									ribose phosphate metabolic process (GO:0019693)	167	28	8.95	+	3.13	6.87e-07	7.53e-05		GOTERM_BP_ALL	GO:0006090~pyruvate metabolic process	5	0.466418	0.0595735	WBGENE00004258, WBGENE00001686, WBGENE00001685, WBGENE00001684, WBGENE00017166	671	26	11627	3.33228	1	0.708282	64.6268		WORMBASE_GENE_ID	Gene Name
WBGene00018948	F56C9.3	III	7311297..7313166	0.23	-3.54	-11.6	0.000266	0.00378	1									drug metabolic process (GO:0017144)	194	32	10.4	+	3.08	1.56e-07	2.38e-05		GOTERM_BP_ALL	GO:0009070~serine family amino acid biosynthetic process	4	0.373134	0.0608762	WBGENE00009177, WBGENE00011291, WBGENE00010759, WBGENE00019962	671	16	11627	4.33197	1	0.71219	65.4467		WBGene00010628	Epoxide hydrolase 2(ceeh-2)
WBGene00000627	col-50	I	complement(3651230..3652599)	7.02	-3.52	-11.47	3.33e-16	1.97e-14	1.56e-11									small molecule biosynthetic process (GO:0044283)	192	31	10.29	+	3.01	3.67e-07	4.5e-05		GOTERM_BP_ALL	GO:0006541~glutamine metabolic process	4	0.373134	0.0608762	WBGENE00004259, WBGENE00008654, WBGENE00019730, WBGENE00012316	671	16	11627	4.33197	1	0.71219	65.4467		WBGene00008607	Putative phospholipase B-like 2(F09B12.3)
WBGene00020520	T15B7.8	V	6821809..6826872	0.09	-3.51	-11.43	0.0048	0.05	1									small molecule metabolic process (GO:0044281)	737	116	39.51	+	2.94	1.34e-22	2.8e-19		GOTERM_BP_ALL	GO:0098869~cellular oxidant detoxification	6	0.559701	0.0652802	WBGENE00009165, WBGENE00016700, WBGENE00011045, WBGENE00004930, WBGENE00019846, WBGENE00014028	671	38	11627	2.73598	1	0.73383	68.0883		WBGene00021852	Putative phospholipase B-like 3(Y54F10AM.8)
WBGene00011362	T02B5.1	V	complement(14163250..14166730)	41.58	-3.51	-11.38	0	0	0									cofactor metabolic process (GO:0051186)	200	31	10.72	+	2.89	8.02e-07	8.49e-05		GOTERM_BP_ALL	GO:1990748~cellular detoxification	6	0.559701	0.0652802	WBGENE00009165, WBGENE00016700, WBGENE00011045, WBGENE00004930, WBGENE00019846, WBGENE00014028	671	38	11627	2.73598	1	0.73383	68.0883		WBGene00008042	hypothetical protein(C40H1.7)
WBGene00021181	srz-27	IV	complement(4969840..4971145)	0.57	-3.5	-11.33	4.58e-05	0.000756	1									sulfur compound metabolic process (GO:0006790)	194	30	10.4	+	2.88	1.25e-06	0.000126		GOTERM_BP_ALL	GO:1901606~alpha-amino acid catabolic process	5	0.466418	0.0668806	WBGENE00011291, WBGENE00017765, WBGENE00019322, WBGENE00009918, WBGENE00001993	671	27	11627	3.20886	1	0.738714	69.0003		WBGene00012880	UPF0375 protein Y45F10C.4(Y45F10C.4)
WBGene00044719	clec-172	IV	complement(1515528..1516627)	3.86	-3.5	-11.3	1.24e-13	5.96e-12	5.8e-09									lipid biosynthetic process (GO:0008610)	172	25	9.22	+	2.71	2.41e-05	0.00173		GOTERM_BP_ALL	GO:0006152~purine nucleoside catabolic process	3	0.279851	0.0736656	WBGENE00003585, WBGENE00019322, WBGENE00017244	671	8	11627	6.49795	1	0.769461	72.6011		WBGene00022642	LIPase Like(lipl-5)
WBGene00019619	asp-14	X	complement(6444185..6446738)	222.66	-3.49	-11.26	0	0	0									nucleotide metabolic process (GO:0009117)	215	31	11.53	+	2.69	3.1e-06	0.000273		GOTERM_BP_ALL	GO:0010817~regulation of hormone levels	3	0.279851	0.0736656	WBGENE00000991, WBGENE00013284, WBGENE00002891	671	8	11627	6.49795	1	0.769461	72.6011		WBGene00019376	LIPase Like(lipl-4)
WBGene00017429	F13D11.4	X	complement(5831918..5834855)	63.06	-3.48	-11.17	0	0	0									nucleoside phosphate metabolic process (GO:0006753)	218	31	11.69	+	2.65	6.08e-06	0.000487		GOTERM_BP_ALL	GO:0019319~hexose biosynthetic process	3	0.279851	0.0736656	WBGENE00001404, WBGENE00011232, WBGENE00004258	671	8	11627	6.49795	1	0.769461	72.6011		WBGene00011021	UPF0375 protein R05A10.4(R05A10.4)
WBGene00010790	sodh-1	V	11888236..11889650	73.51	-3.48	-11.16	0	0	0									cellular amino acid metabolic process (GO:0006520)	187	26	10.03	+	2.59	4.69e-05	0.00305		GOTERM_BP_ALL	GO:0033875~ribonucleoside bisphosphate metabolic process	3	0.279851	0.0736656	WBGENE00003585, WBGENE00004068, WBGENE00006862	671	8	11627	6.49795	1	0.769461	72.6011		WBGene00009773	Lipase(lipl-2)
WBGene00007130	B0272.4	X	9428431..9430323	32.22	-3.47	-11.04	0	0	0									nucleobase-containing small molecule metabolic process (GO:0055086)	264	35	14.15	+	2.47	6.58e-06	0.00052		GOTERM_BP_ALL	GO:0034032~purine nucleoside bisphosphate metabolic process	3	0.279851	0.0736656	WBGENE00003585, WBGENE00004068, WBGENE00006862	671	8	11627	6.49795	1	0.769461	72.6011		WBGene00020016	Lipase(lipl-3)
WBGene00019060	F58F9.7	IV	complement(6245341..6248524)	71.29	-3.46	-10.99	0	0	0									innate immune response (GO:0045087)	223	28	11.96	+	2.34	0.000112	0.0068		GOTERM_BP_ALL	GO:0033865~nucleoside bisphosphate metabolic process	3	0.279851	0.0736656	WBGENE00003585, WBGENE00004068, WBGENE00006862	671	8	11627	6.49795	1	0.769461	72.6011
WBGene00022731	ZK402.5	X	complement(1398824..1400751)	1.24	-3.45	-10.94	2.06e-13	9.73e-12	9.62e-09									immune response (GO:0006955)	225	28	12.06	+	2.32	0.000122	0.00706		GOTERM_BP_ALL	GO:0048066~developmental pigmentation	3	0.279851	0.0736656	WBGENE00007513, WBGENE00015479, WBGENE00007631	671	8	11627	6.49795	1	0.769461	72.6011		Gene Group 12	Enrichment Score: 4.767945496404814
WBGene00021183	Y9C9A.16	IV	complement(4973523..4976089)	24.15	-3.45	-10.93	0	0	0									immune system process (GO:0002376)	230	28	12.33	+	2.27	0.000156	0.00876		GOTERM_BP_ALL	GO:0046364~monosaccharide biosynthetic process	3	0.279851	0.0736656	WBGENE00001404, WBGENE00011232, WBGENE00004258	671	8	11627	6.49795	1	0.769461	72.6011		WORMBASE_GENE_ID	Gene Name
WBGene00015419	srsx-18	V	5922545..5924297	0.82	-3.42	-10.69	1.13e-06	2.5e-05	0.05									catabolic process (GO:0009056)	868	98	46.54	+	2.11	5.51e-11	1.43e-08		GOTERM_BP_ALL	GO:0006094~gluconeogenesis	3	0.279851	0.0736656	WBGENE00001404, WBGENE00011232, WBGENE00004258	671	8	11627	6.49795	1	0.769461	72.6011		WBGene00021252	CHiTinase(cht-4)
WBGene00021200	cyp-31A3	IV	4761060..4762856	0.4	-3.42	-10.67	4.07e-06	8.16e-05	0.19									cellular amide metabolic process (GO:0043603)	452	51	24.23	+	2.1	2.73e-06	0.000254		GOTERM_BP_ALL	GO:0006544~glycine metabolic process	3	0.279851	0.0736656	WBGENE00011291, WBGENE00017765, WBGENE00009918	671	8	11627	6.49795	1	0.769461	72.6011		WBGene00000213	Putative sphingomyelin phosphodiesterase asm-3(asm-3)
WBGene00005236	srh-10	V	complement(6065507..6067089)	0.32	-3.41	-10.66	0.000706	0.00914	1									carbohydrate derivative metabolic process (GO:1901135)	486	54	26.06	+	2.07	2.2e-06	0.000215		GOTERM_BP_ALL	GO:0050830~defense response to Gram-positive bacterium	6	0.559701	0.0780321	WBGENE00009226, WBGENE00004986, WBGENE00044719, WBGENE00020938, WBGENE00021873, WBGENE00015052	671	40	11627	2.59918	1	0.785834	74.7061		WBGene00019225	Beta GALactosidase homolog(bgal-2)
WBGene00022729	ZK402.2	X	1403744..1404117	2.18	-3.4	-10.58	0.000111	0.0017	1									organic substance catabolic process (GO:1901575)	740	81	39.67	+	2.04	1.36e-08	3.04e-06		GOTERM_BP_ALL	GO:1901135~carbohydrate derivative metabolic process	37	3.45149	0.0812049	WBGENE00001404, WBGENE00008654, WBGENE00009178, WBGENE00003095, WBGENE00001686, WBGENE00001685, WBGENE00001684, WBGENE00015102, WBGENE00006862, WBGENE00004875, WBGENE00009824, WBGENE00022455, WBGENE00015019, WBGENE00003093, WBGENE00008565, WBGENE00001633, WBGENE00008564, WBGENE00015116, WBGENE00017244, WBGENE00017166, WBGENE00013870, WBGENE00021252, WBGENE00010778, WBGENE00011407, WBGENE00003585,…	671	495	11627	1.29521	1	0.795894	76.1392		WBGene00016340	Putative glucosylceramidase 2(gba-2)
WBGene00077535	F15H9.7	I	12160100..12162091	1.34	-3.4	-10.55	1.2e-08	3.38e-07	0.000561									cellular catabolic process (GO:0044248)	726	78	38.92	+	2	4.3e-08	7.68e-06		GOTERM_BP_ALL	GO:0098754~detoxification	6	0.559701	0.0848739	WBGENE00009165, WBGENE00016700, WBGENE00011045, WBGENE00004930, WBGENE00019846, WBGENE00014028	671	41	11627	2.53579	1	0.807275	77.7011		WBGene00021160	Putative glucosylceramidase 4(gba-4)
WBGene00045455	F26G1.11	II	4777157..4777906	0.71	-3.37	-10.33	4.73e-05	0.000778	1									defense response to other organism (GO:0098542)	291	30	15.6	+	1.92	0.00125	0.0498		GOTERM_BP_ALL	GO:0043604~amide biosynthetic process	31	2.89179	0.0869205	WBGENE00004476, WBGENE00004408, WBGENE00004493, WBGENE00004027, WBGENE00004409, WBGENE00002238, WBGENE00004497, WBGENE00004470, WBGENE00004495, WBGENE00010780, WBGENE00004490, WBGENE00004453, WBGENE00004454, WBGENE00004451, WBGENE00004447, WBGENE00004259, WBGENE00004410, WBGENE00004422, WBGENE00012179, WBGENE00004481, WBGENE00006946, WBGENE00004483, WBGENE00004484, WBGENE00004420, WBGENE00011105,…	671	402	11627	1.33623	1	0.811806	78.53		WBGene00020741	DieneLactone Hydrolase Domain containing protein(dlhd-1)
WBGene00005228	srh-2	V	728309..734279	1.11	-3.37	-10.32	3.59e-09	1.1e-07	0.000168									organophosphate metabolic process (GO:0019637)	398	40	21.34	+	1.87	0.000373	0.0178		GOTERM_BP_ALL	GO:0042303~molting cycle	26	2.42537	0.0874137	WBGENE00003547, WBGENE00003546, WBGENE00004497, WBGENE00004470, WBGENE00006862, WBGENE00022591, WBGENE00004229, WBGENE00004490, WBGENE00009926, WBGENE00004454, WBGENE00018675, WBGENE00004225, WBGENE00004259, WBGENE00004233, WBGENE00009830, WBGENE00011325, WBGENE00001699, WBGENE00004483, WBGENE00002827, WBGENE00001984, WBGENE00001243, WBGENE00016422, WBGENE00019154, WBGENE00000255, WBGENE00002891,…	671	326	11627	1.38198	1	0.810375	78.7254		WBGene00020509	Beta-hexosaminidase A(hex-1)
WBGene00009895	scl-2	IV	13057678..13059092	510.98	-3.37	-10.31	0	0	0									organonitrogen compound biosynthetic process (GO:1901566)	757	63	40.58	+	1.55	0.00112	0.0468		GOTERM_BP_ALL	GO:1901615~organic hydroxy compound metabolic process	7	0.652985	0.0890007	WBGENE00006562, WBGENE00019240, WBGENE00020962, WBGENE00000239, WBGENE00000979, WBGENE00020007, WBGENE00007174	671	54	11627	2.24621	1	0.813043	79.3427		WBGene00018682	Acid Alpha Glucosidase Relate(aagr-4)
WBGene00008519	cyp-13B1	X	complement(13406675..13409644)	0.8	-3.34	-10.16	1.96e-09	6.21e-08	9.18e-05									organic substance biosynthetic process (GO:1901576)	1148	93	61.55	+	1.51	0.000179	0.00974		GOTERM_BP_ALL	GO:0033559~unsaturated fatty acid metabolic process	3	0.279851	0.0911938	WBGENE00001397, WBGENE00001398, WBGENE00001399	671	9	11627	5.77596	1	0.817806	80.1682
WBGene00194869	K01A6.8	IV	complement(11737031..11737369)	3.7	-3.34	-10.11	2.45e-09	7.67e-08	0.000114									biosynthetic process (GO:0009058)	1196	96	64.12	+	1.5	0.000184	0.00989		GOTERM_BP_ALL	GO:0006636~unsaturated fatty acid biosynthetic process	3	0.279851	0.0911938	WBGENE00001397, WBGENE00001398, WBGENE00001399	671	9	11627	5.77596	1	0.817806	80.1682		Gene Group 13	Enrichment Score: 3.8966344739785583
WBGene00013088	Y51B9A.6	II	complement(9400717..9403187)	0.8	-3.32	-10.01	5.1e-10	1.71e-08	2.38e-05									metabolic process (GO:0008152)	4429	336	237.45	+	1.42	1.25e-11	3.73e-09		GOTERM_BP_ALL	GO:0042454~ribonucleoside catabolic process	3	0.279851	0.0911938	WBGENE00003585, WBGENE00019322, WBGENE00017244	671	9	11627	5.77596	1	0.817806	80.1682		WORMBASE_GENE_ID	Gene Name
WBGene00013594	Y87G2A.2	I	13534745..13537137	48.07	-3.3	-9.82	0	0	0									organic substance metabolic process (GO:0071704)	3964	257	212.52	+	1.21	0.00114	0.0471		GOTERM_BP_ALL	GO:0046434~organophosphate catabolic process	5	0.466418	0.091409	WBGENE00010778, WBGENE00003585, WBGENE00000213, WBGENE00017244, WBGENE00009824	671	30	11627	2.88798	1	0.815417	80.2475		WBGene00014251	Glutathione S-transferase kappa 1(gstk-1)
WBGene00017532	ent-5	X	complement(4647523..4649194)	1.61	-3.29	-9.8	1.91e-14	9.88e-13	8.93e-10									protein metabolic process (GO:0019538)	2123	81	113.82	-	0.71	0.00103	0.0434		GOTERM_BP_ALL	GO:0009116~nucleoside metabolic process	14	1.30597	0.092088	WBGENE00003585, WBGENE00011407, WBGENE00001686, WBGENE00001685, WBGENE00001684, WBGENE00006862, WBGENE00004875, WBGENE00015064, WBGENE00004068, WBGENE00019322, WBGENE00017244, WBGENE00017166, WBGENE00012316, WBGENE00013870	671	150	11627	1.61727	1	0.814705	80.4958		WBGene00001758	Glutathione S-Transferase(gst-10)
WBGene00016083	C25A8.2	IV	7009841..7010744	0.62	-3.28	-9.71	0.000924	0.01	1									multicellular organismal process (GO:0032501)	2230	83	119.55	-	0.69	0.000358	0.0174		GOTERM_BP_ALL	GO:0072521~purine-containing compound metabolic process	17	1.58582	0.0942143	WBGENE00016957, WBGENE00008654, WBGENE00003585, WBGENE00011407, WBGENE00001686, WBGENE00018174, WBGENE00001685, WBGENE00001684, WBGENE00006862, WBGENE00004875, WBGENE00015064, WBGENE00004068, WBGENE00015116, WBGENE00019322, WBGENE00017244, WBGENE00017166, WBGENE00013870	671	194	11627	1.51842	1	0.819066	81.2544		WBGene00001780	Glutathione S-Transferase(gst-32)
WBGene00007479	C09F9.2	II	14705516..14712600	0.55	-3.25	-9.53	7.08e-13	3.16e-11	3.31e-08									cellular response to stimulus (GO:0051716)	2019	71	108.24	-	0.66	0.000123	0.00708		GOTERM_BP_ALL	GO:0006518~peptide metabolic process	34	3.17164	0.0996015	WBGENE00004476, WBGENE00004408, WBGENE00004958, WBGENE00004493, WBGENE00004027, WBGENE00004409, WBGENE00002238, WBGENE00004497, WBGENE00004470, WBGENE00004495, WBGENE00010780, WBGENE00004490, WBGENE00004453, WBGENE00004454, WBGENE00004451, WBGENE00004447, WBGENE00011803, WBGENE00004410, WBGENE00001758, WBGENE00004422, WBGENE00012179, WBGENE00001752, WBGENE00004481, WBGENE00006946, WBGENE00004483,…	671	455	11627	1.29483	1	0.833859	83.054		WBGene00001752	Glutathione S-transferase 4(gst-4)
WBGene00045188	B0284.5	III	4373179..4375323	2	-3.24	-9.47	1.43e-14	7.5e-13	6.69e-10									cellular component organization or biogenesis (GO:0071840)	1825	62	97.84	-	0.63	9.37e-05	0.0058																WBGene00001750	Glutathione S-transferase 2(gst-2)
WBGene00011938	alh-13	X	12782396..12787154	29.44	-3.22	-9.34	0	0	0									cellular component organization (GO:0016043)	1691	57	90.66	-	0.63	0.000167	0.00933																WBGene00001777	Glutathione S-Transferase(gst-29)
WBGene00006016	srx-125	V	13367252..13369990	1.39	-3.22	-9.33	1.74e-10	6.15e-09	8.15e-06									macromolecule metabolic process (GO:0043170)	2975	99	159.5	-	0.62	8.86e-08	1.38e-05																WBGene00001767	Glutathione S-Transferase(gst-19)
WBGene00013074	hmit-1.2	V	18524760..18529156	16.34	-3.22	-9.31	0	0	0									biological regulation (GO:0065007)	4225	131	226.51	-	0.58	1.38e-13	7.19e-11
WBGene00013389	Y62H9A.1	X	11875654..11877351	0.34	-3.22	-9.29	0.000266	0.00379	1									negative regulation of biological process (GO:0048519)	962	29	51.57	-	0.56	0.000835	0.036																Gene Group 14	Enrichment Score: 3.4596689890234877
WBGene00005002	spp-17	I	1016405..1017180	2124.9	-3.21	-9.27	0	0	0									cellular protein metabolic process (GO:0044267)	1774	53	95.11	-	0.56	2.57e-06	0.000244																WORMBASE_GENE_ID	Gene Name
WBGene00017133	EEED8.2	II	5416714..5418447	8.48	-3.21	-9.23	0	0	0									cellular macromolecule metabolic process (GO:0044260)	2264	67	121.38	-	0.55	4.36e-08	7.57e-06																WBGene00007331	Putative acid phosphatase 11(pho-11)
WBGene00011910	alg-3	IV	11704251..11708237	0.09	-3.21	-9.23	0.00159	0.02	1									regulation of biological process (GO:0050789)	3893	111	208.71	-	0.53	3.08e-15	1.75e-12																WBGene00004020	Intestinal acid phosphatase(pho-1)
WBGene00011841	scl-25	V	17227179..17227961	0.45	-3.2	-9.2	0.00243	0.03	1									cellular component biogenesis (GO:0044085)	789	22	42.3	-	0.52	0.00105	0.0439																WBGene00010411	Purple acid phosphatase(H25K10.1)
WBGene00008593	clec-227	V	14472535..14474372	4.29	-3.19	-9.15	0	0	0									signaling (GO:0023052)	1699	46	91.09	-	0.51	1.91e-07	2.84e-05																WBGene00009146	Putative acid phosphatase F26C11.1(F26C11.1)
WBGene00016132	C26B9.2	X	5340321..5342147	0.46	-3.17	-8.97	0.000172	0.00254	1									signal transduction (GO:0007165)	1606	43	86.1	-	0.5	3.22e-07	4.03e-05																WBGene00007328	Putative acid phosphatase 10(pho-10)
WBGene00011325	T01C3.11	V	14998991..15000026	3.86	-3.15	-8.91	3.5e-11	1.33e-09	1.64e-06									cell communication (GO:0007154)	1731	46	92.8	-	0.5	6.98e-08	1.12e-05																WBGene00016664	hypothetical protein(C45E5.1)
WBGene00016700	C46A5.4	IV	complement(7748157..7757358)	0.06	-3.15	-8.88	0.00336	0.04	1									regulation of cellular process (GO:0050794)	3504	93	187.86	-	0.5	7.49e-16	4.68e-13
WBGene00014130	ZK892.6	II	complement(9979162..9980076)	1.36	-3.15	-8.86	1.07e-07	2.71e-06	0.00499									positive regulation of cellular process (GO:0048522)	906	23	48.57	-	0.47	6.62e-05	0.00417																Gene Group 15	Enrichment Score: 3.400379166310633
WBGene00010706	cyp-14A2	X	complement(13267605..13269697)	18.67	-3.14	-8.84	0	0	0									regulation of metabolic process (GO:0019222)	1701	43	91.19	-	0.47	1.96e-08	4.08e-06																WORMBASE_GENE_ID	Gene Name
WBGene00011830	cyp-29A2	V	11217583..11219904	64.08	-3.14	-8.83	0	0	0									positive regulation of biological process (GO:0048518)	1155	29	61.92	-	0.47	4.45e-06	0.000371																WBGene00020516	hypothetical protein(T15B7.1)
WBGene00000684	col-110	IV	complement(4608210..4609679)	1.62	-3.13	-8.78	3.3e-10	1.14e-08	1.54e-05									cell differentiation (GO:0030154)	772	19	41.39	-	0.46	0.000186	0.00995																WBGene00020191	C-type LECtin(clec-53)
WBGene00007693	C23H4.4	X	12229951..12233091	5.74	-3.13	-8.75	0	0	0									regulation of gene expression (GO:0010468)	1305	32	69.96	-	0.46	4.57e-07	5.38e-05																WBGene00019089	C-type LECtin(clec-206)
WBGene00021252	cht-4	III	complement(1653731..1657480)	5.89	-3.13	-8.74	0	0	0									regulation of macromolecule metabolic process (GO:0060255)	1634	40	87.6	-	0.46	1.46e-08	3.15e-06																WBGene00008595	C-type LECtin(clec-56)
WBGene00021167	cyp-32B1	V	complement(2198055..2201415)	26.74	-3.13	-8.73	0	0	0									regulation of cellular metabolic process (GO:0031323)	1480	36	79.35	-	0.45	5.5e-08	9.28e-06																WBGene00007565	C-type LECtin(clec-48)
WBGene00015342	C02E7.10	V	complement(4930817..4933027)	0.62	-3.12	-8.7	0.000808	0.01	1									cellular developmental process (GO:0048869)	785	19	42.09	-	0.45	0.00011	0.00675																WBGene00008594	C-type LECtin(clec-57)
WBGene00013873	ZC376.1	V	complement(14175517..14182960)	1.16	-3.12	-8.7	5.44e-15	2.94e-13	2.54e-10									negative regulation of cellular process (GO:0048523)	710	17	38.06	-	0.45	0.000207	0.0109																WBGene00020938	C-type LECtin(clec-218)
WBGene00016130	C26B2.8	IV	8014149..8015637	0.65	-3.12	-8.66	2.21e-06	4.64e-05	0.1									regulation of nitrogen compound metabolic process (GO:0051171)	1424	34	76.34	-	0.45	6.26e-08	1.03e-05																WBGene00010399	C-type LECtin(clec-13)
WBGene00008014	fbxa-172	V	17559271..17561612	0.71	-3.11	-8.66	6.05e-08	1.58e-06	0.00283									regulation of primary metabolic process (GO:0080090)	1442	34	77.31	-	0.44	3.66e-08	6.72e-06																WBGene00011584	C-type LECtin(clec-15)
WBGene00018267	F41C3.1	II	4752388..4752942	0.96	-3.11	-8.62	0.00128	0.02	1									regulation of nucleobase-containing compound metabolic process (GO:0019219)	1038	24	55.65	-	0.43	2.73e-06	0.000251																WBGene00018910	hypothetical protein(F56A4.2)
WBGene00011264	R13H4.6	V	11863111..11864913	1.09	-3.11	-8.61	4.63e-06	9.21e-05	0.22									regulation of RNA metabolic process (GO:0051252)	1012	23	54.26	-	0.42	2.88e-06	0.000257																WBGene00008593	C-type LECtin(clec-227)
WBGene00018911	F56A4.3	V	2453414..2456147	1.8	-3.1	-8.58	8.73e-06	0.000165	0.41									regulation of RNA biosynthetic process (GO:2001141)	937	21	50.23	-	0.42	5.38e-06	0.000442																WBGene00021224	C-type LECtin(clec-209)
WBGene00000667	col-92	III	complement(10982166..10983253)	55.28	-3.1	-8.56	0	0	0									regulation of nucleic acid-templated transcription (GO:1903506)	937	21	50.23	-	0.42	5.38e-06	0.000436																WBGene00009518	C-type LECtin(clec-166)
WBGene00022713	ZK355.3	II	complement(2927017..2927633)	2.9	-3.06	-8.36	1.16e-09	3.74e-08	5.44e-05									regulation of transcription, DNA-templated (GO:0006355)	921	20	49.38	-	0.41	4.34e-06	0.000366																WBGene00014137	C-type LECtin(clec-187)
WBGene00195227	Y71A12B.23	I	complement(13927959..13928746)	0.78	-3.05	-8.29	0.00293	0.03	1									regulation of macromolecule biosynthetic process (GO:0010556)	1064	23	57.04	-	0.4	5.58e-07	6.22e-05																WBGene00011668	C-type LECtin(clec-47)
WBGene00010761	K10H10.5	II	14501747..14502543	0.4	-3.05	-8.29	0.00223	0.03	1									regulation of cellular biosynthetic process (GO:0031326)	1075	23	57.63	-	0.4	3.14e-07	4.17e-05																WBGene00021873	C-type LECtin(clec-82)
WBGene00019243	fbxb-72	V	complement(722695..723827)	0.35	-3.05	-8.29	0.000438	0.00595	1									regulation of biosynthetic process (GO:0009889)	1080	23	57.9	-	0.4	3.17e-07	4.12e-05																WBGene00014138	C-type LECtin(clec-186)
WBGene00235332	K04A8.20	V	6549448..6549792	0.76	-3.05	-8.29	0.00307	0.03	1									regulation of cellular macromolecule biosynthetic process (GO:2000112)	1047	22	56.13	-	0.39	3.21e-07	4.09e-05																WBGene00044719	C-type LECtin(clec-172)
WBGene00016666	C45E5.3	IV	5739577..5740841	2.26	-3.04	-8.25	7.33e-15	3.94e-13	3.42e-10									regulation of response to stimulus (GO:0048583)	534	11	28.63	-	0.38	0.000339	0.017																WBGene00015052	C-type LECtin(clec-52)
WBGene00022546	ZC196.2	V	8739437..8742259	9.36	-3.03	-8.18	0	0	0									nervous system process (GO:0050877)	539	11	28.9	-	0.38	0.00035	0.0171																WBGene00010953	C-type LECtin(clec-190)
WBGene00009877	F49C12.7	IV	complement(9309108..9312927)	94.48	-3.03	-8.15	0	0	0									regulation of transcription by RNA polymerase II (GO:0006357)	506	10	27.13	-	0.37	0.000343	0.017																WBGene00014047	C-type LECtin(clec-61)
WBGene00011046	R05H10.7	II	14855529..14857010	1.74	-3	-8.02	9.01e-10	2.94e-08	4.21e-05									behavior (GO:0007610)	466	9	24.98	-	0.36	0.000454	0.021																WBGene00012251	C-type LECtin(clec-49)
WBGene00015694	ugt-27	I	4724065..4726779	2.09	-3	-8.01	3.22e-12	1.36e-10	1.51e-07									regulation of cellular component organization (GO:0051128)	481	9	25.79	-	0.35	0.000349	0.0172																WBGene00012582	C-type LECtin(clec-8)
WBGene00008565	acox-2	I	12942280..12946585	128.72	-3	-8.01	0	0	0									system process (GO:0003008)	595	11	31.9	-	0.34	4.57e-05	0.003																WBGene00007152	C-type LECtin(clec-225)
WBGene00022869	ZK1240.4	II	2315084..2315622	1.66	-2.99	-7.96	1.01e-05	0.000189	0.47									nucleic acid metabolic process (GO:0090304)	885	16	47.45	-	0.34	2.38e-07	3.38e-05																WBGene00016577	C-type LECtin(clec-3)
WBGene00019675	K12D9.1	V	3014023..3016034	0.56	-2.99	-7.94	2.45e-06	5.11e-05	0.11									RNA metabolic process (GO:0016070)	665	12	35.65	-	0.34	1.06e-05	0.000818
WBGene00010063	dhrs-4	V	12922606..12924155	50.73	-2.97	-7.85	0	0	0									peptidyl-amino acid modification (GO:0018193)	445	8	23.86	-	0.34	0.000466	0.0211																Gene Group 16	Enrichment Score: 3.1424078728299096
WBGene00018640	F49E10.2	X	5890406..5894743	0.08	-2.97	-7.81	0.00373	0.04	1									protein modification process (GO:0036211)	1328	22	71.2	-	0.31	1.52e-11	4.31e-09																WORMBASE_GENE_ID	Gene Name
WBGene00018910	F56A4.2	V	2459637..2460893	432.07	-2.95	-7.73	0	0	0									cellular protein modification process (GO:0006464)	1328	22	71.2	-	0.31	1.52e-11	4.12e-09																WBGene00009892	SCP-Like extracellular protein(scl-11)
WBGene00011668	clec-47	V	15175696..15176326	91.71	-2.95	-7.73	0	0	0									RNA processing (GO:0006396)	424	7	22.73	-	0.31	0.000331	0.0167																WBGene00009895	SCP-Like extracellular protein(scl-2)
WBGene00020941	W02D7.5	V	complement(8297695..8299246)	6.61	-2.94	-7.65	0	0	0									sensory perception of chemical stimulus (GO:0007606)	371	6	19.89	-	0.3	0.000553	0.0245																WBGene00011841	SCP-Like extracellular protein(scl-25)
WBGene00195169	Y50D4A.6	V	complement(1197816..1199042)	0.83	-2.93	-7.62	0.000513	0.00687	1									regulation of signal transduction (GO:0009966)	372	6	19.94	-	0.3	0.000553	0.0247																WBGene00008575	SCP-Like extracellular protein(scl-24)
WBGene00021224	clec-209	V	2351676..2352932	428.24	-2.92	-7.59	0	0	0									macromolecule modification (GO:0043412)	1441	23	77.25	-	0.3	4.48e-13	1.75e-10																WBGene00019178	SCP-Like extracellular protein(scl-12)
WBGene00004986	spp-1	III	complement(10355118..10355668)	607.01	-2.92	-7.58	0	0	0									intracellular signal transduction (GO:0035556)	382	6	20.48	-	0.29	0.000406	0.0189
WBGene00004233	ptr-19	III	10781881..10791176	0.3	-2.92	-7.55	1.71e-07	4.22e-06	0.00799									sensory perception (GO:0007600)	391	6	20.96	-	0.29	0.000298	0.0153																Gene Group 17	Enrichment Score: 3.009701111471757
WBGene00004062	pmp-5	V	complement(6662191..6665813)	78.61	-2.91	-7.5	0	0	0									locomotion (GO:0040011)	350	5	18.76	-	0.27	0.000368	0.0177																WORMBASE_GENE_ID	Gene Name
WBGene00020522	T15B7.10	V	6810421..6813068	1.01	-2.9	-7.49	3.71e-10	1.27e-08	1.73e-05									generation of neurons (GO:0048699)	292	4	15.65	-	0.26	0.0012	0.0485																WBGene00004493	Ribosomal Protein, Small subunit(rps-24)
WBGene00015103	B0280.7	III	complement(7110303..7111873)	0.45	-2.9	-7.47	8.9e-05	0.00139	1									regulation of signaling (GO:0023051)	440	6	23.59	-	0.25	4.39e-05	0.00295																WBGene00004454	Ribosomal protein L36.A(rpl-36.A)
WBGene00007404	best-5	III	complement(9686933..9690253)	5.24	-2.9	-7.45	0	0	0									regulation of cell communication (GO:0010646)	441	6	23.64	-	0.25	4.43e-05	0.00294																WBGene00004490	40S ribosomal protein S21(rps-21)
WBGene00003763	nlp-25	V	19607511..19608410	5.14	-2.89	-7.41	1.84e-10	6.48e-09	8.61e-06									neurogenesis (GO:0022008)	296	4	15.87	-	0.25	0.00125	0.0492																WBGene00004470	40S ribosomal protein S3a(rps-1)
WBGene00007331	pho-11	II	9931845..9934443	783.86	-2.86	-7.27	0	0	0									protein phosphorylation (GO:0006468)	469	6	25.14	-	0.24	1.17e-05	0.00087																WBGene00004483	40S ribosomal protein S14(rps-14)
WBGene00007481	C09F9.4	II	14718362..14719670	0.94	-2.86	-7.26	0.000325	0.00452	1									nervous system development (GO:0007399)	344	4	18.44	-	0.22	0.000173	0.00957																WBGene00004422	60S ribosomal protein L11-1(rpl-11.1)
WBGene00013649	Y105C5B.8	IV	complement(15922727..15926839)	1.08	-2.86	-7.26	6.3e-09	1.87e-07	0.000294									vesicle-mediated transport (GO:0016192)	386	4	20.69	-	0.19	2.14e-05	0.00155																WBGene00004453	60S ribosomal protein L39(rpl-39)
WBGene00007328	pho-10	II	complement(9918125..9920568)	0.49	-2.85	-7.21	6.66e-06	0.000129	0.31									chemosensory behavior (GO:0007635)	227	2	12.17	-	0.16	0.0012	0.0486																WBGene00004476	40S ribosomal protein S7(rps-7)
WBGene00018314	F41H10.1	IV	5382909..5383864	7.05	-2.82	-7.08	0	0	0									mRNA metabolic process (GO:0016071)	238	2	12.76	-	0.16	0.000568	0.025																WBGene00004494	40S ribosomal protein S25(rps-25)
WBGene00020380	T09B4.6	I	complement(6157473..6159168)	1.82	-2.82	-7.07	1.18e-06	2.6e-05	0.06									regulation of intracellular signal transduction (GO:1902531)	184	1	9.86	-	0.1	0.00117	0.0476																WBGene00004443	Ribosomal Protein, Large subunit(rpl-29)
WBGene00008350	CE7X_3.2	X	complement(7582..9933)	2.35	-2.82	-7.04	1.43e-11	5.61e-10	6.69e-07									ubiquitin-dependent protein catabolic process (GO:0006511)	203	1	10.88	-	0.09	0.000571	0.0249																WBGene00004439	60S ribosomal protein L23a 2(rpl-25.2)
WBGene00008499	cyp-37A1	II	complement(14013821..14016964)	87.05	-2.81	-7	0	0	0									modification-dependent protein catabolic process (GO:0019941)	211	1	11.31	-	0.09	0.000395	0.0187																WBGene00004447	60S ribosomal protein L35a(rpl-33)
WBGene00007455	ugt-22	IV	13639266..13644401	298.92	-2.81	-7	0	0	0									modification-dependent macromolecule catabolic process (GO:0043632)	218	1	11.69	-	0.09	0.000269	0.0139																WBGene00004477	40S ribosomal protein S8(rps-8)
WBGene00003786	npa-1	V	7075935..7081539	246.12	-2.8	-6.97	0	0	0									Analysis Type:	PANTHER Overrepresentation Test (Released 20190711)																						WBGene00004408	60S acidic ribosomal protein P0(rla-0)
WBGene00000982	dhs-19	V	complement(11489049..11490361)	158.24	-2.8	-6.97	0	0	0									Annotation Version and Release Date:	GO Ontology database Released 2019-07-03																						WBGene00021350	hypothetical protein(Y37E3.8)
WBGene00015108	B0281.1	II	2313067..2314927	0.53	-2.8	-6.94	0.0031	0.03	1									Analyzed List:	Client Text Box Input (Caenorhabditis elegans)																						WBGene00004409	60S acidic ribosomal protein P1(rla-1)
WBGene00011175	R09E10.5	IV	complement(10296087..10302310)	0.07	-2.79	-6.94	0.00144	0.02	1									Reference List:	Caenorhabditis elegans (all genes in database)																						WBGene00004410	Ribosomal protein, Large subunit, Acidic (P1)(rla-2)
WBGene00008396	D1086.9	V	14104270..14106481	0.26	-2.79	-6.92	0.00179	0.02	1									Test Type:	FISHER																						WBGene00004497	40S ribosomal protein S28(rps-28)
WBGene00013696	Y106G6A.4	I	9930977..9931880	1.1	-2.79	-6.89	3.43e-06	6.99e-05	0.16									Correction:	FDR																						WBGene00012179	Ribosomal protein L37(W01D2.1)
WBGene00014698	C37A5.3	I	complement(14154769..14155249)	14.77	-2.78	-6.85	1.89e-13	8.98e-12	8.83e-09																																WBGene00004484	40S ribosomal protein S15(rps-15)
WBGene00013965	ZK287.4	V	complement(9680375..9685659)	4.23	-2.78	-6.85	0	0	0																																WBGene00004420	60S ribosomal protein L9(rpl-9)
WBGene00010698	K08H10.6	V	complement(9993732..9995883)	0.71	-2.77	-6.84	1.24e-06	2.73e-05	0.06																																WBGene00004451	60S ribosomal protein L37(rpl-37)
WBGene00004818	skr-12	IV	17167258..17168051	32.25	-2.77	-6.83	0	0	0																																WBGene00004481	40S ribosomal protein S12(rps-12)
WBGene00000986	dhs-23	V	15381097..15382305	22.66	-2.77	-6.83	0	0	0																																WBGene00004495	40S ribosomal protein S26(rps-26)
WBGene00017123	maoc-1	II	7196276..7197495	134.75	-2.76	-6.79	0	0	0
WBGene00194847	F19C6.8	X	9997664..9998040	4.22	-2.75	-6.75	3.54e-08	9.51e-07	0.00165																																Gene Group 18	Enrichment Score: 2.93650197372554
WBGene00002055	ifc-1	V	2881393..2883754	15.71	-2.75	-6.72	0	0	0																																WORMBASE_GENE_ID	Gene Name
WBGene00017332	ugt-37	V	complement(7141942..7145318)	5.81	-2.74	-6.66	0	0	0																																WBGene00000216	Aspartic protease 3(asp-3)
WBGene00010124	F55G11.4	IV	12973636..12975597	98.99	-2.73	-6.65	1.37e-09	4.38e-08	6.4e-05																																WBGene00008607	Putative phospholipase B-like 2(F09B12.3)
WBGene00003473	mtl-1	V	complement(6691369..6691863)	518.33	-2.73	-6.65	0	0	0																																WBGene00003547	Zinc metalloproteinase nas-29(nas-29)
WBGene00009226	cyp-37B1	V	16278191..16280614	1.04	-2.73	-6.65	5.99e-06	0.000117	0.28																																WBGene00017881	ASpartyl Protease(asp-13)
WBGene00219446	C06H5.13	V	complement(17897546..17897746)	1.47	-2.73	-6.63	0.00318	0.03	1																																WBGene00003957	Prolyl Carboxy Peptidase like(pcp-2)
WBGene00016664	C45E5.1	IV	5744403..5747436	16.36	-2.73	-6.61	0	0	0																																WBGene00000782	Cysteine PRotease related(cpr-2)
WBGene00000169	aqp-1	II	complement(7235834..7238349)	61.87	-2.71	-6.54	0	0	0																																WBGene00006623	TRYpsin-like protease(try-5)
WBGene00008567	F08A8.4	I	12951025..12954015	67.85	-2.71	-6.52	0	0	0																																WBGene00000786	Cathepsin B-like cysteine proteinase 6(cpr-6)
WBGene00017089	poml-2	I	complement(4142286..4144583)	10.26	-2.7	-6.51	0	0	0																																WBGene00000217	ASpartyl Protease(asp-4)
WBGene00020066	dhhc-5	III	complement(6847316..6849055)	1.07	-2.7	-6.5	4.59e-07	1.06e-05	0.02																																WBGene00003956	Putative serine protease pcp-1(pcp-1)
WBGene00013060	Y51A2A.4	V	18290942..18291348	1.26	-2.7	-6.49	0.00153	0.02	1																																WBGene00003524	Zinc metalloproteinase nas-5(nas-5)
WBGene00013698	Y106G6D.1	I	complement(10107393..10109000)	0.31	-2.69	-6.45	0.000367	0.00505	1																																WBGene00011021	UPF0375 protein R05A10.4(R05A10.4)
WBGene00020532	math-42	II	2098871..2104149	0.15	-2.69	-6.45	0.00053	0.00706	1																																WBGene00012880	UPF0375 protein Y45F10C.4(Y45F10C.4)
WBGene00044738	folt-3	V	complement(7603806..7609946)	2.84	-2.69	-6.44	0	0	0																																WBGene00021852	Putative phospholipase B-like 3(Y54F10AM.8)
WBGene00009773	lipl-2	V	9791571..9793391	14.76	-2.68	-6.43	0	0	0																																WBGene00012445	Carboxypeptidase(Y16B4A.2)
WBGene00017301	F09F7.4	III	5555404..5557318	252.64	-2.68	-6.39	0	0	0																																WBGene00003959	Prolyl Carboxy Peptidase like(pcp-4)
WBGene00020691	igdb-3	X	6385485..6387863	0.73	-2.67	-6.36	4.2e-08	1.11e-06	0.00196																																WBGene00003546	Zinc metalloproteinase nas-28(nas-28)
WBGene00008168	C48B4.3	III	complement(9580643..9582388)	3.69	-2.66	-6.34	1.11e-16	6.77e-15	5.19e-12																																WBGene00017969	Uncharacterized serine carboxypeptidase F32A5.3(F32A5.3)
WBGene00009281	F31B9.4	X	complement(15915699..15917100)	0.66	-2.66	-6.34	0.00193	0.02	1																																WBGene00023425	TRYpsin-like protease(try-9)
WBGene00001841	hen-1	X	complement(7116205..7116996)	19.81	-2.66	-6.32	0	0	0																																WBGene00000781	Gut-specific cysteine proteinase(cpr-1)
WBGene00016146	C26F1.1	V	7785419..7787711	2.1	-2.66	-6.31	1.36e-09	4.34e-08	6.34e-05
WBGene00010759	cysl-2	II	complement(14492827..14494514)	52.22	-2.65	-6.29	0	0	0																																Gene Group 19	Enrichment Score: 2.45373488097155
WBGene00050904	Y70C5A.3	V	complement(16618348..16620908)	4.55	-2.65	-6.29	0	0	0																																WORMBASE_GENE_ID	Gene Name
WBGene00004998	spp-13	X	complement(8417419..8418451)	4.94	-2.65	-6.28	6.22e-15	3.35e-13	2.91e-10																																WBGene00013895	hypothetical protein(ZC434.9)
WBGene00004191	prx-1	X	14313721..14326800	4.69	-2.65	-6.27	0	0	0																																WBGene00012445	Carboxypeptidase(Y16B4A.2)
WBGene00020252	T05C1.5	II	complement(4490408..4490865)	0.92	-2.65	-6.26	0.00212	0.02	1																																WBGene00020281	hypothetical protein(T06A4.1)
WBGene00015369	ugt-51	V	complement(5175026..5177256)	13.4	-2.64	-6.23	0	0	0																																WBGene00021645	hypothetical protein(Y47G6A.19)
WBGene00017743	F23F1.2	II	34230..35257	16.43	-2.63	-6.2	0	0	0																																WBGene00020283	hypothetical protein(T06A4.3)
WBGene00018211	oac-24	V	4710764..4714911	0.17	-2.63	-6.19	0.000664	0.00867	1
WBGene00001780	gst-32	II	complement(15177372..15178594)	0.94	-2.62	-6.16	8.66e-05	0.00136	1																																Gene Group 20	Enrichment Score: 1.162584083973559
WBGene00014138	clec-186	IV	12866116..12869083	158.3	-2.61	-6.1	0	0	0																																WORMBASE_GENE_ID	Gene Name
WBGene00014000	ZK550.6	IV	complement(17260304..17262485)	108.43	-2.61	-6.1	0	0	0																																WBGene00021491	Catechol-O-MethylTransferase family(comt-4)
WBGene00015860	C16D9.5	V	complement(8243632..8245254)	1.4	-2.61	-6.09	9.48e-11	3.46e-09	4.43e-06																																WBGene00018811	Phosphoethanolamine MethylTransferase(pmt-2)
WBGene00008550	F07B10.4	V	complement(11261264..11263116)	0.57	-2.61	-6.09	3.22e-05	0.000551	1																																WBGene00017765	Aminomethyltransferase(gcst-1)
WBGene00013889	ZC412.8	V	complement(14879529..14879780)	2.31	-2.61	-6.09	3.7e-05	0.000625	1																																WBGene00021492	Catechol-O-MethylTransferase family(comt-5)
WBGene00010365	H04D03.4	III	complement(10445576..10451112)	1.88	-2.6	-6.08	0	0	0
WBGene00005727	srv-16	IV	complement(15931771..15933914)	0.7	-2.6	-6.06	2.09e-06	4.39e-05	0.1																																Gene Group 21	Enrichment Score: 0.5457926099894759
WBGene00013541	Y75B8A.4	III	12107774..12113471	18.02	-2.59	-6.02	0	0	0																																WORMBASE_GENE_ID	Gene Name
WBGene00000669	col-94	III	complement(10986826..10987843)	794.21	-2.59	-6.01	0	0	0																																WBGene00019773	Protein-tyrosine-phosphatase(M04G7.2)
WBGene00007319	C05B5.1	III	complement(9987768..9988460)	1.04	-2.57	-5.93	7.14e-05	0.00114	1																																WBGene00010636	Protein-tyrosine-phosphatase(K07F5.8)
WBGene00006509	tag-164	III	13459582..13460644	3.56	-2.57	-5.93	7.77e-16	4.5e-14	3.63e-11																																WBGene00016698	hypothetical protein(C46A5.1)
WBGene00005535	sri-23	V	8998599..9001352	0.34	-2.57	-5.93	0.000829	0.01	1																																WBGene00009101	Serine/threonine-protein phosphatase(F25B3.4)
WBGene00005815	srw-68	V	complement(7425259..7426694)	0.23	-2.57	-5.92	0.0044	0.05	1																																WBGene00012689	hypothetical protein(Y39B6A.30)
WBGene00010411	H25K10.1	IV	16202395..16205313	4.71	-2.56	-5.91	0	0	0																																WBGene00016942	Protein-tyrosine-phosphatase(C55B7.3)
WBGene00004192	prx-2	IV	11644176..11646190	10.4	-2.55	-5.85	0	0	0
WBGene00008793	F14D7.6	V	14301421..14306444	15.2	-2.55	-5.84	0	0	0																																Gene Group 22	Enrichment Score: 0.5353390968859334
WBGene00011313	T01B7.8	II	complement(8736726..8737553)	1.13	-2.54	-5.83	4.54e-05	0.00075	1																																WORMBASE_GENE_ID	Gene Name
WBGene00000002	aat-1	IV	complement(9598977..9601695)	23.68	-2.53	-5.78	0	0	0																																WBGene00195081	hypothetical protein(C04F6.7)
WBGene00001758	gst-10	V	2561690..2564708	461.32	-2.51	-5.7	0	0	0																																WBGene00009877	hypothetical protein(F49C12.7)
WBGene00013904	ugt-6	V	complement(12795481..12798154)	13.46	-2.5	-5.66	0	0	0																																WBGene00011797	hypothetical protein(T16G1.3)
WBGene00001578	ges-1	V	complement(1427650..1432137)	55.73	-2.5	-5.64	0	0	0																																WBGene00011799	hypothetical protein(T16G1.5)
WBGene00005949	srx-58	V	15352574..15353862	3.77	-2.5	-5.64	3.16e-14	1.61e-12	1.48e-09
WBGene00018279	F41C6.6	X	complement(6880909..6881571)	0.89	-2.49	-5.61	3.67e-05	0.00062	1																																Gene Group 23	Enrichment Score: 0.5217068921290536
WBGene00002032	htp-1	IV	complement(5390190..5391557)	0.2	-2.48	-5.58	0.004	0.04	1																																WORMBASE_GENE_ID	Gene Name
WBGene00021222	irld-53	V	complement(2348215..2350325)	2.15	-2.48	-5.56	3.89e-11	1.47e-09	1.82e-06																																WBGene00007930	DM (Doublesex/MAB-3) Domain family(dmd-11)
WBGene00194952	ZK666.14	II	10494807..10495671	1.36	-2.47	-5.55	1.57e-06	3.38e-05	0.07																																WBGene00007929	DM (Doublesex/MAB-3) Domain family(dmd-10)
WBGene00011850	T20B3.1	V	16815567..16820715	16.52	-2.47	-5.55	0	0	0																																WBGene00012330	bZIP transcription factor family(zip-3)
WBGene00018958	F56C11.6	I	171340..175991	28.17	-2.47	-5.54	0	0	0																																WBGene00020708	DM (Doublesex/MAB-3) Domain family(dmd-8)
WBGene00017336	ugt-41	V	complement(7161068..7163595)	163.75	-2.47	-5.54	0	0	0
WBGene00006925	vit-1	X	7727901..7733308	1116.41	-2.47	-5.53	0	0	0																																Gene Group 24	Enrichment Score: 0.3798639632004463
WBGene00007565	clec-48	V	18158027..18159610	150.41	-2.46	-5.51	0	0	0																																WORMBASE_GENE_ID	Gene Name
WBGene00017131	E04F6.15	II	complement(7208801..7210272)	54.71	-2.46	-5.5	0	0	0																																WBGene00015376	Putative tyrosine-protein kinase C03B1.5(C03B1.5)
WBGene00007989	fipr-22	I	14155497..14156334	38.07	-2.46	-5.49	0	0	0																																WBGene00003965	3-phosphoinositide-dependent protein kinase 1(pdk-1)
WBGene00008594	clec-57	V	14469217..14472455	16.64	-2.46	-5.49	0	0	0																																WBGene00004043	Serine/threonine-protein kinase plk-2(plk-2)
WBGene00000715	col-142	V	6831163..6832254	303.74	-2.45	-5.46	0	0	0																																WBGene00002199	Receptor-like tyrosine-protein kinase kin-15(kin-15)
WBGene00022641	ZK6.6	V	388698..391598	3.62	-2.43	-5.4	0	0	0																																WBGene00007777	hypothetical protein(C27D8.1)
WBGene00013947	ZK228.4	V	18462804..18465320	81.14	-2.43	-5.4	0	0	0
WBGene00017949	F31D5.6	II	4209738..4210066	1.24	-2.43	-5.39	0.00358	0.04	1																																Gene Group 25	Enrichment Score: 0.17660321315021993
WBGene00014003	ZK593.3	IV	10916615..10917692	43.29	-2.42	-5.35	0	0	0																																WORMBASE_GENE_ID	Gene Name
WBGene00015865	C16E9.1	X	6940479..6943613	2.05	-2.42	-5.35	1.11e-16	6.77e-15	5.19e-12																																WBGene00011365	Uncharacterized RING finger protein T02C1.1(T02C1.1)
WBGene00001242	elo-4	III	complement(9332327..9334274)	4.38	-2.42	-5.34	0	0	0																																WBGene00019878	Putative zinc finger protein R05D3.3(R05D3.3)
WBGene00010058	F54E4.2	X	complement(14625585..14628916)	0.97	-2.42	-5.34	4.91e-05	0.000807	1																																WBGene00020469	hypothetical protein(T13A10.2)
WBGene00000989	dhs-26	X	complement(3360685..3362493)	472.75	-2.41	-5.33	0	0	0																																WBGene00012396	hypothetical protein(Y6D1A.2)
WBGene00022605	dmsr-11	V	complement(6802412..6804096)	0.39	-2.41	-5.3	0.000161	0.0024	1																																WBGene00004192	PeRoXisome assembly factor(prx-2)
WBGene00009830	cutl-18	V	complement(11313400..11316880)	2.46	-2.4	-5.28	0	0	0																																WBGene00003917	hypothetical protein(par-2)
WBGene00000703	col-129	IV	complement(12108671..12110258)	69.67	-2.4	-5.27	0	0	0																																WBGene00021153	hypothetical protein(Y4C6A.3)
WBGene00008564	acox-1	I	12938555..12942219	67.81	-2.39	-5.24	0	0	0																																WBGene00010155	hypothetical protein(F56F3.4)
WBGene00007992	fipr-24	I	14157628..14158078	7.17	-2.39	-5.24	2.1e-08	5.75e-07	0.00098
WBGene00015102	cpg-2	III	complement(7102086..7103990)	0.33	-2.39	-5.24	0.000216	0.00313	1																																Gene Group 26	Enrichment Score: 0.08547031370645727
WBGene00011103	R07E3.2	X	10336441..10337205	7.95	-2.38	-5.22	1.55e-15	8.82e-14	7.26e-11																																WORMBASE_GENE_ID	Gene Name
WBGene00016052	dod-3	V	complement(2730510..2731097)	182.68	-2.38	-5.22	0	0	0																																WBGene00015523	Zinc finger transcription factor family protein 30(ztf-30)
WBGene00017315	ugt-36	V	7167009..7169205	0.91	-2.38	-5.22	1.77e-09	5.6e-08	8.27e-05																																WBGene00021610	Nuclear Hormone Receptor family(nhr-237)
WBGene00006636	tsp-10	II	6718535..6720279	14.21	-2.38	-5.2	0	0	0																																WBGene00019878	Putative zinc finger protein R05D3.3(R05D3.3)
WBGene00017969	F32A5.3	II	7232853..7235921	42.33	-2.38	-5.2	0	0	0																																WBGene00006853	hypothetical protein(unc-130)
WBGene00000657	col-81	II	complement(11012395..11013779)	29.55	-2.38	-5.19	2.89e-15	1.6e-13	1.35e-10																																WBGene00044353	hypothetical protein(ZK418.10)
WBGene00017677	asp-11	V	8274353..8275757	1.03	-2.38	-5.19	5.42e-06	0.000107	0.25																																WBGene00003845	Protein odd-skipped-related 1(odd-1)
WBGene00219733	linc-53	I	complement(6860395..6861997)	3.98	-2.37	-5.18	3.01e-05	0.000517	1																																WBGene00003643	Nuclear hormone receptor family member nhr-53(nhr-53)
WBGene00000781	cpr-1	V	11975515..11976759	1776.42	-2.37	-5.18	0	0	0																																WBGene00011257	N-terminal PAX (PAI domain only) protein(npax-3)
WBGene00016274	C30G12.2	II	7290373..7291943	1232.17	-2.37	-5.17	0	0	0																																WBGene00016364	Nuclear Hormone Receptor family(nhr-161)
WBGene00022827	ZK816.4	X	complement(3348878..3350401)	0.38	-2.36	-5.14	0.00277	0.03	1																																WBGene00008208	Nuclear hormone receptor family member nhr-167(nhr-167)
WBGene00011487	T05E12.6	V	complement(17084999..17090023)	57.82	-2.36	-5.14	0	0	0																																WBGene00004027	Pharynx and intestine in excess protein 1(pie-1)
WBGene00001879	his-5	V	8535204..8535582	2.76	-2.36	-5.13	2.07e-05	0.000366	0.97																																WBGene00003675	Nuclear hormone receptor family member nhr-85(nhr-85)
WBGene00011104	cut-5	X	complement(10333861..10338200)	1.16	-2.35	-5.11	7.58e-08	1.95e-06	0.00354																																WBGene00001957	Helix-loop-helix protein 13(hlh-13)
WBGene00006897	ver-4	X	10982351..10988275	0.79	-2.35	-5.1	1.09e-10	3.96e-09	5.12e-06																																WBGene00009899	E2F-like (mammalian transcription factor)(efl-3)
WBGene00009232	nkat-1	X	complement(14138100..14140070)	0.83	-2.34	-5.07	1.05e-06	2.33e-05	0.05
WBGene00009069	F23A7.4	X	16212606..16213072	124.7	-2.34	-5.06	0	0	0																																Gene Group 27	Enrichment Score: 0.05645297798286445
WBGene00010628	ceeh-2	V	complement(10356282..10357903)	19.19	-2.34	-5.05	0	0	0																																WORMBASE_GENE_ID	Gene Name
WBGene00018280	F41C6.7	X	complement(6882493..6885277)	7.3	-2.33	-5.04	0	0	0																																WBGene00004229	PaTched Related family(ptr-15)
WBGene00007930	dmd-11	V	complement(13236171..13236604)	1.94	-2.33	-5.02	4.25e-05	0.000708	1																																WBGene00001064	Cuticle collagen dpy-2(dpy-2)
WBGene00008042	C40H1.7	III	9325048..9327135	16.88	-2.32	-5	0	0	0																																WBGene00004007	P-GlycoProtein related(pgp-13)
WBGene00007642	C17E4.2	I	9412314..9413223	0.63	-2.31	-4.96	0.000152	0.00228	1																																WBGene00020120	hypothetical protein(R160.3)
WBGene00002012	hsp-12.3	IV	complement(9444788..9445324)	29.11	-2.31	-4.96	0	0	0																																WBGene00005444	Serpentine Receptor, class H(srh-237)
WBGene00003828	nuc-1	X	9539905..9542430	243.94	-2.28	-4.87	0	0	0																																WBGene00012448	CYtochrome P450 family(cyp-33D3)
WBGene00010471	cdr-6	V	complement(12412501..12413698)	297.31	-2.28	-4.85	0	0	0																																WBGene00020583	hypothetical protein(T19D12.9)
WBGene00000732	col-159	V	complement(13198230..13199315)	142.44	-2.28	-4.85	0	0	0																																WBGene00010780	Putative tricarboxylate transport protein, mitochondrial(K11H3.3)
WBGene00003547	nas-29	II	complement(5138521..5142036)	0.23	-2.27	-4.82	0.000327	0.00455	1																																WBGene00018280	hypothetical protein(F41C6.7)
WBGene00001719	grl-10	V	7774516..7775759	4.63	-2.27	-4.82	0	0	0																																WBGene00012433	hypothetical protein(Y11D7A.9)
WBGene00195246	ZK546.19	II	4941771..4942318	2.24	-2.26	-4.81	7.14e-05	0.00114	1																																WBGene00017719	Lipid DroPlet localized protein(ldp-1)
WBGene00009424	F35E8.13	V	15923279..15926301	12.99	-2.27	-4.81	6.53e-07	1.48e-05	0.03																																WBGene00008500	hypothetical protein(F01D5.10)
WBGene00011803	T16G12.1	III	complement(10040181..10049781)	19.38	-2.26	-4.8	6e-15	3.24e-13	2.8e-10																																WBGene00008489	Serpentine receptor class beta-17(srb-17)
WBGene00009412	F35E2.5	I	complement(11741530..11743951)	0.42	-2.26	-4.79	1.15e-05	0.000212	0.54																																WBGene00020627	hypothetical protein(T20F5.5)
WBGene00013164	Y53F4B.18	II	complement(15064691..15071666)	75.07	-2.26	-4.79	0	0	0																																WBGene00008485	UDP-GlucuronosylTransferase(ugt-43)
WBGene00010636	K07F5.8	IV	complement(9848483..9849724)	2.93	-2.26	-4.79	6.33e-15	3.41e-13	2.96e-10																																WBGene00007070	UDP-glucuronosyltransferase(ugt-49)
WBGene00019376	lipl-4	V	6550171..6551817	7.51	-2.26	-4.77	0	0	0																																WBGene00015694	UDP-glucuronosyltransferase(ugt-27)
WBGene00017335	F10D2.10	V	complement(7154510..7156224)	2.04	-2.25	-4.77	6.88e-11	2.54e-09	3.21e-06																																WBGene00013074	H(+) MyoInositol coTransporter(hmit-1.2)
WBGene00013073	hmit-1.1	V	18516789..18524221	18.12	-2.25	-4.77	0	0	0																																WBGene00003572	Putative sodium/calcium exchanger 7(ncx-7)
WBGene00008607	F09B12.3	X	complement(15095335..15097954)	157.37	-2.25	-4.76	0	0	0																																WBGene00013073	H(+) MyoInositol coTransporter(hmit-1.1)
WBGene00008376	D1054.9	V	complement(10785796..10791051)	1.42	-2.25	-4.76	3.74e-14	1.89e-12	1.75e-09																																WBGene00007404	Bestrophin homolog 5(best-5)
WBGene00014251	gstk-1	II	9656749..9657721	95.66	-2.24	-4.74	0	0	0																																WBGene00000698	COLlagen(col-124)
WBGene00219274	T25G12.13	X	17243357..17244762	1.68	-2.24	-4.72	1.25e-08	3.51e-07	0.000584																																WBGene00017154	UDP-GlucuronosylTransferase(ugt-57)
WBGene00195164	K12B6.11	V	6288908..6289656	1.67	-2.24	-4.72	5.28e-05	0.000862	1																																WBGene00020066	Palmitoyltransferase(dhhc-5)
WBGene00004958	spe-4	I	7454669..7456887	1.39	-2.23	-4.7	5.25e-11	1.96e-09	2.46e-06																																WBGene00000722	COLlagen(col-149)
WBGene00016697	cyp-33C2	V	2183521..2186535	2.11	-2.23	-4.7	5.67e-07	1.3e-05	0.03																																WBGene00000746	COLlagen(col-173)
WBGene00000988	dhs-25	X	1486502..1489329	438.23	-2.23	-4.69	0	0	0																																WBGene00019445	FMRFamide Peptide Receptor family(frpr-12)
WBGene00013655	lgc-19	IV	complement(15956571..15962712)	0.48	-2.23	-4.68	6.38e-05	0.00103	1																																WBGene00018241	hypothetical protein(F40G9.5)
WBGene00021491	comt-4	V	complement(2049223..2050172)	34.73	-2.23	-4.68	1.11e-12	4.91e-11	5.2e-08																																WBGene00007963	CYtochrome P450 family(cyp-25A1)
WBGene00044353	ZK418.10	III	complement(7088644..7090132)	0.59	-2.22	-4.67	0.000228	0.00329	1																																WBGene00018885	dietary restriction down regulated(drd-5)
WBGene00020992	W03F8.2	IV	5190444..5192546	4.31	-2.22	-4.65	0	0	0																																WBGene00010274	hypothetical protein(F58G6.3)
WBGene00010123	F55G11.2	IV	complement(12967448..12969289)	6.61	-2.22	-4.65	3.55e-15	1.96e-13	1.66e-10																																WBGene00020584	hypothetical protein(T19D12.10)
WBGene00004422	rpl-11.1	V	complement(3585315..3586064)	37.96	-2.22	-4.65	0	0	0																																WBGene00007422	UDP-GlucuronosylTransferase(ugt-17)
WBGene00012294	nspa-8	V	complement(14826866..14827095)	20.6	-2.22	-4.65	2.22e-16	1.34e-14	1.04e-11																																WBGene00017443	hypothetical protein(F13H8.11)
WBGene00009085	F23D12.1	X	complement(14425445..14428152)	0.39	-2.21	-4.63	0.00194	0.02	1																																WBGene00013088	hypothetical protein(Y51B9A.6)
WBGene00012689	Y39B6A.30	V	19014637..19020062	0.08	-2.21	-4.63	0.00259	0.03	1																																WBGene00001578	Gut esterase 1(ges-1)
WBGene00010457	K01C8.2	II	complement(8267253..8269914)	0.51	-2.21	-4.62	2.26e-05	0.000398	1																																WBGene00001397	Delta(9)-fatty-acid desaturase fat-5(fat-5)
WBGene00001244	elo-6	IV	complement(5386627..5388559)	1323.68	-2.21	-4.61	0	0	0																																WBGene00007954	see cpr(gcp-2.2)
WBGene00019773	M04G7.2	IV	complement(458032..461029)	0.41	-2.2	-4.6	5.12e-05	0.000839	1																																WBGene00019444	FMRFamide Peptide Receptor family(frpr-11)
WBGene00008954	F19C6.5	X	complement(9982555..9984939)	10.69	-2.2	-4.59	0	0	0																																WBGene00009067	hypothetical protein(F23A7.1)
WBGene00006224	str-180	V	complement(6667400..6668841)	0.94	-2.2	-4.59	1.71e-05	0.000306	0.8																																WBGene00013655	Ligand-Gated ion Channel(lgc-19)
WBGene00006562	tdc-1	II	8270567..8273583	5.77	-2.2	-4.58	0	0	0																																WBGene00007479	hypothetical protein(C09F9.2)
WBGene00005444	srh-237	V	17090390..17091614	7.72	-2.19	-4.58	0	0	0																																WBGene00005727	Serpentine Receptor, class V(srv-16)
WBGene00009824	gpdh-1	I	14075836..14078214	29.23	-2.19	-4.57	0	0	0																																WBGene00013649	hypothetical protein(Y105C5B.8)
WBGene00022642	lipl-5	V	385737..388090	407.56	-2.19	-4.57	1.52e-10	5.4e-09	7.1e-06																																WBGene00021159	hypothetical protein(Y4C6B.5)
WBGene00010659	K08D8.5	IV	complement(12910645..12912136)	40.87	-2.19	-4.55	0	0	0																																WBGene00019619	ASpartyl Protease(asp-14)
WBGene00016665	chil-11	IV	5741345..5742980	0.85	-2.18	-4.52	3.03e-07	7.21e-06	0.01																																WBGene00021153	hypothetical protein(Y4C6A.3)
WBGene00010382	H12D21.6	V	complement(14897284..14897831)	1.21	-2.17	-4.49	4.93e-05	0.00081	1																																WBGene00013060	hypothetical protein(Y51A2A.4)
WBGene00009982	F53F1.4	V	13411077..13411714	295.8	-2.16	-4.47	1.8e-14	9.33e-13	8.41e-10																																WBGene00007175	hypothetical protein(B0395.3)
WBGene00001816	haf-6	I	complement(1162877..1175868)	9.67	-2.16	-4.46	0	0	0																																WBGene00008550	hypothetical protein(F07B10.4)
WBGene00008763	F13G3.3	I	complement(7296913..7299977)	1.18	-2.16	-4.46	1.76e-09	5.57e-08	8.22e-05																																WBGene00007174	O-acyltransferase(mboa-1)
WBGene00018675	F52C9.5	III	5302218..5306324	0.31	-2.16	-4.46	5.21e-05	0.000852	1																																WBGene00008763	Glycosyltransferase family 92 protein F13G3.3(F13G3.3)
WBGene00219688	linc-21	IV	complement(4242086..4242466)	86.52	-2.15	-4.45	0	0	0																																WBGene00015381	hypothetical protein(C03B1.13)
WBGene00006928	vit-4	X	complement(3558839..3563974)	2795.31	-2.15	-4.43	0	0	0																																WBGene00010051	hypothetical protein(F54D5.5)
WBGene00004197	prx-12	X	11393293..11394625	11.02	-2.15	-4.43	0	0	0																																WBGene00018222	hypothetical protein(F40A3.7)
WBGene00008341	ttr-44	V	complement(13529562..13530744)	324.62	-2.15	-4.43	0	0	0																																WBGene00018211	O-ACyltransferase homolog(oac-24)
WBGene00044409	C45G9.14	III	5045009..5045667	0.57	-2.14	-4.42	0.00409	0.04	1																																WBGene00018207	hypothetical protein(F39G3.2)
WBGene00016698	C46A5.1	IV	7763931..7767115	0.3	-2.14	-4.4	0.00039	0.00534	1																																WBGene00001816	HAlF transporter (PGP related)(haf-6)
WBGene00000136	amt-4	X	4565302..4569393	15.14	-2.14	-4.4	0	0	0																																WBGene00007631	ABC transporter ATP-binding protein/permease wht-3(wht-3)
WBGene00044676	fbxa-42	III	complement(2259901..2261430)	1.36	-2.14	-4.39	7.35e-09	2.16e-07	0.000344																																WBGene00005228	Serpentine Receptor, class H(srh-2)
WBGene00008829	cyp-35D1	V	16069238..16071259	6.26	-2.13	-4.38	0	0	0																																WBGene00000720	COLlagen(col-147)
WBGene00021818	Y53G8B.2	III	complement(3101230..3103955)	34.14	-2.13	-4.37	0	0	0																																WBGene00007452	hypothetical protein(C08F11.3)
WBGene00020688	T22D1.11	IV	complement(6926166..6928444)	3.48	-2.12	-4.33	0	0	0																																WBGene00012941	hypothetical protein(Y47D3B.4)
WBGene00020237	phat-4	V	4129906..4130908	1.73	-2.11	-4.31	1.64e-05	0.000295	0.77																																WBGene00003778	Nicotinamide Nucleotide Transhydrogenase(nnt-1)
WBGene00004771	sem-2	I	complement(5204664..5215218)	2.32	-2.1	-4.3	0	0	0																																WBGene00013490	hypothetical protein(Y70C5A.2)
WBGene00009423	F35E8.10	V	complement(15919434..15920373)	13.87	-2.1	-4.3	3.9e-05	0.000655	1																																WBGene00011397	hypothetical protein(T03E6.8)
WBGene00015695	ugt-26	I	4721178..4723960	37.96	-2.1	-4.29	0	0	0																																WBGene00010058	hypothetical protein(F54E4.2)
WBGene00010336	F59F4.1	X	complement(15834052..15838546)	17.41	-2.1	-4.28	0	0	0																																WBGene00009148	hypothetical protein(F26D2.3)
WBGene00020329	bath-26	II	complement(1599462..1600714)	14.03	-2.09	-4.25	0	0	0																																WBGene00008401	hypothetical protein(D2005.6)
WBGene00020007	R11F4.1	II	4091837..4094348	112.45	-2.09	-4.25	0	0	0																																WBGene00010214	hypothetical protein(F57G8.5)
WBGene00021089	W08E12.8	IV	3292120..3294633	1.18	-2.09	-4.25	2.34e-05	0.000411	1																																WBGene00000002	Amino Acid Transporter(aat-1)
WBGene00008296	cdr-2	V	complement(12414622..12415711)	111.23	-2.09	-4.25	0	0	0																																WBGene00009226	CYtochrome P450 family(cyp-37B1)
WBGene00021480	Y39H10A.4	V	complement(3733143..3739392)	0.62	-2.08	-4.24	0.000267	0.0038	1																																WBGene00000044	Acetylcholine receptor subunit alpha-type acr-5(acr-5)
WBGene00020168	mct-5	II	complement(7096349..7098593)	0.29	-2.08	-4.23	0.00033	0.00459	1																																WBGene00020528	Ligand-Gated ion Channel(lgc-54)
WBGene00044034	Y38E10A.28	II	12629712..12631995	3.94	-2.07	-4.21	1.22e-15	6.98e-14	5.71e-11																																WBGene00020660	hypothetical protein(T21G5.2)
WBGene00018602	F48D6.4	X	complement(4246554..4247185)	687.5	-2.07	-4.21	0	0	0																																WBGene00008677	hypothetical protein(F11A5.9)
WBGene00012727	Y39G8B.7	II	complement(13994411..13995045)	2.61	-2.07	-4.2	0.000163	0.00242	1																																WBGene00020522	hypothetical protein(T15B7.10)
WBGene00011799	T16G1.5	V	complement(12937580..12939506)	4.26	-2.07	-4.19	6.66e-16	3.88e-14	3.11e-11																																WBGene00020520	hypothetical protein(T15B7.8)
WBGene00012070	T26H5.8	V	complement(15427161..15432722)	2.44	-2.06	-4.18	8.88e-16	5.13e-14	4.15e-11																																WBGene00015887	hypothetical protein(C17C3.1)
WBGene00004193	prx-3	X	complement(6110795..6112916)	18.33	-2.06	-4.17	0	0	0																																WBGene00018418	hypothetical protein(F44E2.4)
WBGene00007363	stdh-1	V	13906490..13908037	72.34	-2.06	-4.16	0	0	0																																WBGene00000715	COLlagen(col-142)
WBGene00014864	Y18D10A.22	I	12932037..12933751	2.73	-2.05	-4.15	3.35e-12	1.41e-10	1.57e-07																																WBGene00020517	Very-long-chain (3R)-3-hydroxyacyl-CoA dehydratase hpo-8(hpo-8)
WBGene00022415	Y102A11A.5	X	complement(2030959..2031508)	2.13	-2.05	-4.15	1.21e-05	0.000222	0.56																																WBGene00008954	hypothetical protein(F19C6.5)
WBGene00018083	F36A4.4	IV	4267631..4268235	1.48	-2.05	-4.13	0.000116	0.00178	1																																WBGene00011175	hypothetical protein(R09E10.5)
WBGene00017719	ldp-1	V	2127535..2130064	256.65	-2.03	-4.09	0	0	0																																WBGene00011167	CHItinase-Like(chil-23)
WBGene00007777	C27D8.1	IV	12717883..12719390	1.64	-2.03	-4.08	7.71e-08	1.97e-06	0.0036																																WBGene00189956	hypothetical protein(Y34F4.6)
WBGene00016970	C56E6.2	II	6524927..6526337	36.85	-2.02	-4.07	0	0	0																																WBGene00022039	hypothetical protein(Y65B4BL.7)
WBGene00008485	ugt-43	IV	10464659..10467240	11.88	-2.03	-4.07	0	0	0																																WBGene00000657	COLlagen(col-81)
WBGene00018055	F35F10.5	V	3285022..3286205	43.44	-2.02	-4.04	0	0	0																																WBGene00044034	hypothetical protein(Y38E10A.28)
WBGene00044455	F23F12.13	III	6495677..6498177	2.89	-2.01	-4.02	2.93e-14	1.5e-12	1.37e-09																																WBGene00003571	Putative sodium/calcium exchanger 6(ncx-6)
WBGene00013887	nspa-5	V	14878324..14878502	4.44	-2.01	-4.02	4.2e-05	0.0007	1																																WBGene00018958	Carboxylic ester hydrolase(F56C11.6)
WBGene00012608	Y38F1A.6	II	complement(12994358..12996571)	301.04	-2	-4	3.92e-12	1.63e-10	1.83e-07																																WBGene00004225	PaTched Related family(ptr-11)
WBGene00012840	grsp-1	V	19610160..19612144	24.49	-2	-4	0	0	0																																WBGene00000622	COLlagen(col-45)
WBGene00000622	col-45	I	115739..117502	2.34	-2	-3.99	1.49e-09	4.74e-08	6.96e-05																																WBGene00005815	Serpentine Receptor, class W(srw-68)
WBGene00015479	wht-1	III	complement(6084673..6087455)	7.07	-2	-3.99	0	0	0																																WBGene00194952	hypothetical protein(ZK666.14)
WBGene00001699	grd-10	IV	3441091..3441788	12.75	-2	-3.99	6.02e-11	2.23e-09	2.81e-06																																WBGene00016984	NeuroPeptide Receptor family(npr-8)
WBGene00003965	pdk-1	X	1321353..1327985	9.69	-2	-3.99	0	0	0																																WBGene00004020	Intestinal acid phosphatase(pho-1)
WBGene00009973	F53C11.3	V	13782402..13784515	150.48	-2	-3.99	0	0	0																																WBGene00011668	C-type LECtin(clec-47)
WBGene00016034	C24A3.4	X	8992407..8994780	11.4	-1.99	-3.96	0	0	0																																WBGene00021818	hypothetical protein(Y53G8B.2)
WBGene00019654	K11G9.3	V	6669823..6672038	2.03	-1.99	-3.96	1.43e-10	5.1e-09	6.68e-06																																WBGene00000693	COLlagen(col-119)
WBGene00011495	T05F1.11	I	9653101..9657040	1.99	-1.98	-3.94	0	0	0																																WBGene00016285	hypothetical protein(C31B8.12)
WBGene00012325	W07A12.8	II	complement(9163368..9165764)	15.05	-1.98	-3.94	1.11e-16	6.77e-15	5.19e-12																																WBGene00022591	CUTicle and epithelial Integrity(cuti-1)
WBGene00045183	T28C6.10	IV	8818648..8819130	3.28	-1.98	-3.94	2.79e-07	6.67e-06	0.01																																WBGene00011105	hypothetical protein(R07E3.4)
WBGene00044638	F23A7.8	X	16213373..16213599	6.51	-1.98	-3.94	6.6e-06	0.000128	0.31																																WBGene00022845	hypothetical protein(ZK1055.4)
WBGene00009178	uggt-2	I	9317736..9327212	0.2	-1.97	-3.92	2.87e-05	0.000496	1																																WBGene00021123	hypothetical protein(W09G12.9)
WBGene00017048	D2021.4	X	complement(8546450..8549049)	5.04	-1.97	-3.92	0	0	0																																WBGene00011104	CUTiclin(cut-5)
WBGene00009381	F34H10.4	X	9648532..9650911	0.84	-1.97	-3.92	1.31e-05	0.00024	0.61																																WBGene00004191	PeRoXisome assembly factor(prx-1)
WBGene00001388	far-4	V	complement(12998425..12999659)	9.59	-1.97	-3.92	0	0	0																																WBGene00009486	hypothetical protein(F36G9.7)
WBGene00013490	Y70C5A.2	V	complement(16621396..16623211)	0.3	-1.97	-3.92	0.00488	0.05	1																																WBGene00000692	COLlagen(col-118)
WBGene00044898	let-383	I	6862397..6870392	13.39	-1.97	-3.91	0	0	0																																WBGene00017532	Equilibrative Nucleoside Transporter(ent-5)
WBGene00022874	nep-25	II	5842243..5845020	0.75	-1.97	-3.91	1.44e-06	3.13e-05	0.07																																WBGene00044574	hypothetical protein(F23G4.1)
WBGene00015019	B0205.4	I	complement(10741369..10744443)	0.65	-1.96	-3.9	1.23e-05	0.000226	0.57																																WBGene00010242	hypothetical protein(F58D5.2)
WBGene00007174	mboa-1	X	16030806..16034816	1.03	-1.96	-3.9	1.01e-07	2.55e-06	0.0047																																WBGene00018708	O-ACyltransferase homolog(oac-32)
WBGene00235276	D2096.16	IV	complement(8393459..8394201)	1.49	-1.96	-3.89	0.000269	0.00382	1																																WBGene00006509	hypothetical protein(tag-164)
WBGene00015116	B0286.3	II	complement(4369625..4372568)	71.01	-1.95	-3.88	0	0	0																																WBGene00020946	hypothetical protein(W02D7.11)
WBGene00016133	C26B9.3	X	5338273..5340181	9.76	-1.95	-3.87	0	0	0																																WBGene00000609	COLlagen(col-20)
WBGene00020256	T05C3.6	V	5490370..5493646	6.99	-1.95	-3.87	1.36e-13	6.5e-12	6.35e-09																																WBGene00007848	YTochrome B(cytb-5.1)
WBGene00001702	grd-13	IV	3438312..3439502	22.78	-1.95	-3.86	0	0	0																																WBGene00017515	hypothetical protein(F16F9.4)
WBGene00016568	C41G11.1	X	complement(5717535..5720268)	60.34	-1.95	-3.86	0	0	0																																WBGene00016925	Serpentine receptor class beta-18(srb-18)
WBGene00011670	fbxa-84	V	15182440..15184130	3.98	-1.95	-3.86	1.32e-13	6.33e-12	6.17e-09																																WBGene00008889	hypothetical protein(F16D3.6)
WBGene00021873	clec-82	IV	2835664..2838593	5.32	-1.94	-3.85	2.44e-09	7.66e-08	0.000114																																WBGene00000136	Ammonium transporter(amt-4)
WBGene00017473	F14H12.6	X	complement(4357057..4357495)	19.42	-1.94	-3.84	0	0	0																																WBGene00001819	HAlF transporter (PGP related)(haf-9)
WBGene00020583	T19D12.9	II	complement(6652341..6654384)	3.06	-1.94	-3.83	5.44e-15	2.94e-13	2.54e-10																																WBGene00005528	Serpentine Receptor, class I(sri-16)
WBGene00001398	fat-6	IV	complement(11913690..11915796)	797.74	-1.94	-3.83	0	0	0																																WBGene00017473	hypothetical protein(F14H12.6)
WBGene00018460	F45D11.15	II	complement(1010444..1012282)	12.65	-1.93	-3.82	9.66e-15	5.15e-13	4.51e-10																																WBGene00001063	DumPY: shorter than wild-type(dpy-1)
WBGene00021805	Y53G8AM.5	III	complement(3256730..3258395)	1.81	-1.93	-3.82	4.98e-06	9.88e-05	0.23																																WBGene00008296	CaDmium Responsive(cdr-2)
WBGene00009146	F26C11.1	II	9895545..9897339	5.73	-1.93	-3.8	0	0	0																																WBGene00005949	Serpentine Receptor, class X(srx-58)
WBGene00022562	ZC204.12	II	complement(1656263..1657302)	57.11	-1.92	-3.79	0	0	0																																WBGene00016422	NOmpA Homolog (Drosophila nompA: no mechanoreceptor potential A)(noah-1)
WBGene00014998	AH9.1	X	complement(2243234..2247008)	1.92	-1.92	-3.79	7.18e-14	3.52e-12	3.36e-09																																WBGene00009480	hypothetical protein(F36F2.7)
WBGene00017012	acs-22	X	8931241..8939261	75.88	-1.92	-3.79	0	0	0																																WBGene00044492	hypothetical protein(Y54G2A.49)
WBGene00001564	icl-1	V	complement(724207..728103)	307.31	-1.92	-3.79	0	0	0																																WBGene00015449	UDP-GlucuronosylTransferase(ugt-63)
WBGene00001985	hop-1	I	complement(4208515..4210340)	0.44	-1.92	-3.78	0.000327	0.00455	1																																WBGene00001719	GRound-Like (grd related)(grl-10)
WBGene00010989	R03D7.2	II	complement(10932788..10935237)	0.48	-1.92	-3.78	0.00125	0.02	1																																WBGene00013873	hypothetical protein(ZC376.1)
WBGene00001777	gst-29	II	complement(15168538..15169860)	13.93	-1.92	-3.78	0	0	0																																WBGene00013875	hypothetical protein(ZC376.3)
WBGene00012251	clec-49	V	complement(19748987..19751212)	53.99	-1.92	-3.78	0	0	0																																WBGene00011362	Carboxylic ester hydrolase(T02B5.1)
WBGene00011376	gla-3	I	8214410..8218004	0.64	-1.92	-3.77	1.2e-07	3.02e-06	0.00559																																WBGene00012202	hypothetical protein(W02B12.4)
WBGene00013498	Y70G10A.2	III	complement(10228164..10234079)	0.11	-1.91	-3.77	0.000972	0.01	1																																WBGene00009926	NOmpA Homolog (Drosophila nompA: no mechanoreceptor potential A)(noah-2)
WBGene00015141	ugt-46	X	complement(525928..530176)	59.6	-1.91	-3.76	0	0	0																																WBGene00015419	Serpentine Receptor, class SX(srsx-18)
WBGene00005528	sri-16	I	complement(12148080..12150741)	0.29	-1.9	-3.74	0.00441	0.05	1																																WBGene00015019	hypothetical protein(B0205.4)
WBGene00019886	R05D8.9	V	complement(2766271..2767503)	5.76	-1.9	-3.73	5.22e-08	1.37e-06	0.00244																																WBGene00008629	Carnitine Palmitoyl Transferase(cpt-5)
WBGene00013650	Y105C5B.9	IV	15930579..15931819	19.6	-1.89	-3.72	0	0	0																																WBGene00004006	P-GlycoProtein related(pgp-12)
WBGene00015376	C03B1.5	X	6355585..6357781	1.07	-1.89	-3.71	2.67e-07	6.41e-06	0.01																																WBGene00012170	hypothetical protein(W01B6.3)
WBGene00010408	mboa-2	V	complement(11119809..11122579)	54.93	-1.89	-3.71	0	0	0																																WBGene00018948	hypothetical protein(F56C9.3)
WBGene00012398	Y6E2A.4	V	complement(15712206..15715644)	3.98	-1.89	-3.71	4.95e-14	2.46e-12	2.31e-09																																WBGene00008799	hypothetical protein(F14E5.1)
WBGene00015562	C07D8.2	X	7362082..7363663	0.29	-1.89	-3.7	0.00156	0.02	1																																WBGene00001399	Delta(9)-fatty-acid desaturase fat-7(fat-7)
WBGene00002115	ins-32	II	complement(3802959..3803324)	2.57	-1.88	-3.69	0.000106	0.00164	1																																WBGene00010943	hypothetical protein(M176.4)
WBGene00015449	ugt-63	V	complement(5108015..5110789)	94.09	-1.88	-3.67	0	0	0																																WBGene00021337	hypothetical protein(Y34F4.2)
WBGene00017880	F28A12.3	V	complement(8640575..8641425)	5.99	-1.88	-3.67	4.33e-15	2.36e-13	2.02e-10																																WBGene00007455	UDP-glucuronosyltransferase(ugt-22)
WBGene00000592	coh-3	V	14457475..14460141	0.24	-1.88	-3.67	0.000588	0.00775	1																																WBGene00008793	hypothetical protein(F14D7.6)
WBGene00006374	syx-4	IV	8457278..8458872	1.68	-1.85	-3.6	1.6e-07	3.97e-06	0.00749																																WBGene00044738	Folate-like transporter 3(folt-3)
WBGene00019761	M03F8.1	V	5951435..5953841	1.16	-1.85	-3.6	2.12e-06	4.45e-05	0.1																																WBGene00007460	hypothetical protein(C08F11.13)
WBGene00000720	col-147	V	complement(9632271..9633337)	6.14	-1.85	-3.6	1.43e-05	0.00026	0.67																																WBGene00001491	FERM domain (protein4.1-ezrin-radixin-moesin) family(frm-4)
WBGene00017781	F25E2.3	X	complement(811173..813126)	15.89	-1.84	-3.58	0	0	0																																WBGene00044455	hypothetical protein(F23F12.13)
WBGene00001688	gpr-1	III	8628935..8630777	0.23	-1.83	-3.56	0.00381	0.04	1																																WBGene00000989	DeHydrogenases, Short chain(dhs-26)
WBGene00014137	clec-187	IV	complement(12869269..12871512)	45.49	-1.83	-3.56	0	0	0																																WBGene00000966	DeHydrogenases, Short chain(dhs-2)
WBGene00016925	srb-18	V	7515245..7517307	0.48	-1.83	-3.56	0.00115	0.01	1																																WBGene00016110	Putative neuropeptide Y receptor 11(npr-11)
WBGene00021008	W03F11.5	I	2216100..2219442	1.88	-1.82	-3.53	2.2e-07	5.35e-06	0.01																																WBGene00014008	hypothetical protein(ZK596.3)
WBGene00019318	K02E10.4	X	2483263..2488296	1.69	-1.82	-3.53	3.32e-07	7.86e-06	0.02																																WBGene00008155	hypothetical protein(C47E12.12)
WBGene00043068	F32E10.9	IV	complement(7562196..7563310)	1.5	-1.82	-3.52	1.1e-05	0.000204	0.51																																WBGene00014003	hypothetical protein(ZK593.3)
WBGene00020627	T20F5.5	I	complement(3917879..3920172)	0.58	-1.81	-3.51	0.0027	0.03	1																																WBGene00008522	hypothetical protein(F02D8.5)
WBGene00010614	cri-1	I	complement(9595669..9598363)	2.41	-1.81	-3.51	3.24e-09	9.98e-08	0.000151																																WBGene00007692	hypothetical protein(C23H4.3)
WBGene00020567	T19D2.1	X	3931770..3937881	1.62	-1.81	-3.5	1.18e-10	4.27e-09	5.53e-06																																WBGene00006016	Serpentine Receptor, class X(srx-125)
WBGene00022591	cuti-1	I	6404587..6405706	10.18	-1.79	-3.47	0	0	0																																WBGene00000628	COLlagen(col-51)
WBGene00000746	col-173	X	complement(6875167..6877534)	1.06	-1.8	-3.47	9.19e-06	0.000173	0.43																																WBGene00000627	COLlagen(col-50)
WBGene00008415	mce-1	I	7582106..7583368	101.55	-1.79	-3.45	0	0	0																																WBGene00013498	hypothetical protein(Y70G10A.2)
WBGene00016110	npr-11	X	complement(1251998..1255629)	0.78	-1.79	-3.45	4.29e-05	0.000713	1																																WBGene00005131	Serpentine Receptor, class D (delta)(srd-53)
WBGene00044897	M01D7.9	I	complement(1851681..1852280)	1.18	-1.78	-3.44	0.00441	0.05	1																																WBGene00014697	CYtochrome P450 family(cyp-25A3)
WBGene00011257	npax-3	IV	complement(10826028..10828021)	0.68	-1.78	-3.44	0.00419	0.04	1																																WBGene00012324	Regulator of hypoxia-inducible factor 1(rhy-1)
WBGene00008170	C48B4.7	III	complement(9558676..9559427)	0.68	-1.78	-3.43	0.00181	0.02	1																																WBGene00004062	Peroxisomal Membrane Protein related(pmp-5)
WBGene00019473	cyp-35A5	V	3936374..3938496	9.71	-1.78	-3.43	2.44e-13	1.15e-11	1.14e-08																																WBGene00010442	hypothetical protein(bus-12)
WBGene00000213	asm-3	IV	complement(520210..523757)	42.2	-1.77	-3.42	0	0	0																																WBGene00000597	Cuticle collagen 8(col-8)
WBGene00020766	T24C12.4	X	complement(2204050..2205063)	0.44	-1.77	-3.42	0.0039	0.04	1																																WBGene00019183	NeuroPeptide Receptor family(npr-30)
WBGene00019189	H11L12.1	X	complement(17710486..17711674)	0.49	-1.77	-3.42	0.00421	0.04	1																																WBGene00010189	hypothetical protein(F57B1.6)
WBGene00012699	Y39B6A.41	V	complement(18970500..18977978)	4.52	-1.77	-3.42	2.47e-13	1.16e-11	1.15e-08																																WBGene00018348	hypothetical protein(F42C5.6)
WBGene00001872	him-14	II	complement(7065027..7069966)	0.53	-1.77	-3.41	9.63e-07	2.14e-05	0.05																																WBGene00000732	COLlagen(col-159)
WBGene00015781	C14F11.6	X	complement(6238021..6239087)	1.35	-1.77	-3.4	0.000837	0.01	1																																WBGene00021464	UDP-GlucuronosylTransferase(ugt-31)
WBGene00017431	F13H6.3	V	complement(6363407..6365671)	64.65	-1.77	-3.4	0	0	0																																WBGene00008812	hypothetical protein(F14F7.5)
WBGene00007422	ugt-17	V	complement(10102591..10104946)	15.54	-1.76	-3.39	1.11e-16	6.77e-15	5.19e-12																																WBGene00016595	hypothetical protein(C42D4.2)
WBGene00016392	sdha-2	I	complement(10683268..10685624)	5.22	-1.75	-3.38	0	0	0																																WBGene00006636	TetraSPanin family(tsp-10)
WBGene00020311	T07D3.9	II	complement(898044..900930)	30.52	-1.76	-3.38	0	0	0																																WBGene00017431	Esterase CM06B1(F13H6.3)
WBGene00014666	C05D12.3	II	11424830..11430599	26.92	-1.76	-3.38	0	0	0																																WBGene00000623	COLlagen(col-46)
WBGene00003993	pgl-2	III	complement(8670545..8675051)	3.97	-1.76	-3.38	2.61e-13	1.22e-11	1.22e-08																																WBGene00019318	hypothetical protein(K02E10.4)
WBGene00000668	col-93	III	complement(10984555..10985608)	2766.44	-1.76	-3.38	0	0	0																																WBGene00020889	hypothetical protein(T28C12.2)
WBGene00015887	C17C3.1	II	5570637..5574943	117.37	-1.75	-3.37	0	0	0																																WBGene00000019	ABC Transporter family(abt-1)
WBGene00016558	C41A3.1	X	5413810..5441955	2.17	-1.75	-3.37	0	0	0																																WBGene00018543	UDP-GlucuronosylTransferase(ugt-32)
WBGene00011431	T04D3.1	I	complement(13302756..13304304)	0.48	-1.74	-3.35	0.000456	0.00618	1																																WBGene00020855	hypothetical protein(hpo-36)
WBGene00013505	Y71A12B.8	I	13938185..13942016	0.76	-1.74	-3.34	5.94e-05	0.000962	1																																WBGene00000752	COLlagen(col-179)
WBGene00002199	kin-15	II	complement(9431383..9433709)	8.47	-1.74	-3.34	0	0	0																																WBGene00194821	DroMyoSuppressin Receptor related(dmsr-16)
WBGene00001705	grd-16	IV	2476700..2480218	0.61	-1.74	-3.34	0.000709	0.00918	1																																WBGene00011554	hypothetical protein(T07A5.1)
WBGene00010657	K08D8.3	IV	complement(12903975..12906624)	20.29	-1.74	-3.34	0	0	0																																WBGene00017390	hypothetical protein(F12A10.1)
WBGene00020618	T20D4.12	V	3397065..3397789	1.27	-1.74	-3.34	0.00046	0.00623	1																																WBGene00012688	hypothetical protein(Y39B6A.29)
WBGene00000628	col-51	I	3653997..3655329	0.34	-1.74	-3.33	0.00185	0.02	1																																WBGene00015299	hypothetical protein(C01F1.4)
WBGene00008889	F16D3.6	I	8375490..8377565	0.67	-1.74	-3.33	0.00104	0.01	1																																WBGene00016083	hypothetical protein(C25A8.2)
WBGene00018251	F40H3.3	II	6171542..6172871	2.05	-1.73	-3.33	0.000104	0.00161	1																																WBGene00012699	hypothetical protein(Y39B6A.41)
WBGene00000722	col-149	V	complement(10291696..10292868)	13.4	-1.74	-3.33	8.95e-08	2.28e-06	0.00418																																WBGene00020688	hypothetical protein(T22D1.11)
WBGene00008068	sdz-6	V	19320624..19321203	11.16	-1.73	-3.33	8.56e-13	3.81e-11	4e-08																																WBGene00019761	hypothetical protein(M03F8.1)
WBGene00021645	Y47G6A.19	I	complement(3523334..3529956)	25.78	-1.72	-3.3	0	0	0																																WBGene00015692	UDP-glucuronosyltransferase(ugt-25)
WBGene00016329	osr-1	I	complement(5200258..5203429)	0.38	-1.72	-3.3	0.000175	0.00259	1																																WBGene00015693	UDP-GlucuronosylTransferase(ugt-28)
WBGene00009899	efl-3	II	8412671..8416855	2.82	-1.72	-3.3	1.41e-14	7.4e-13	6.59e-10																																WBGene00000750	COLlagen(col-177)
WBGene00010451	K01A11.3	III	complement(3447140..3452613)	0.86	-1.72	-3.3	0.000282	0.00399	1																																WBGene00015695	UDP-glucuronosyltransferase(ugt-26)
WBGene00018487	F46C8.8	X	complement(7551202..7554426)	1.83	-1.72	-3.3	1.49e-07	3.73e-06	0.00699																																WBGene00013904	UDP-glucuronosyltransferase(ugt-6)
WBGene00010379	H12D21.3	V	complement(14885897..14886148)	2.26	-1.72	-3.3	0.000482	0.0065	1																																WBGene00013906	UDP-GlucuronosylTransferase(ugt-5)
WBGene00008500	F01D5.10	II	complement(14017836..14020945)	0.63	-1.72	-3.29	0.000506	0.00678	1																																WBGene00006224	Seven TM Receptor(str-180)
WBGene00010504	K02D3.1	X	13706928..13707955	6.54	-1.72	-3.29	3.51e-14	1.78e-12	1.64e-09																																WBGene00007693	Carboxylic ester hydrolase(C23H4.4)
WBGene00007425	C08B6.4	V	10114765..10117336	0.62	-1.72	-3.29	1.38e-05	0.000251	0.64																																WBGene00009255	UDP-GlucuronosylTransferase(ugt-34)
WBGene00018174	F38B6.4	X	6674869..6679851	24.41	-1.71	-3.28	0	0	0																																WBGene00000979	3 beta-hydroxysteroid dehydrogenase dhs-16(dhs-16)
WBGene00010368	H06A10.1	X	13507566..13510298	1.22	-1.72	-3.28	1.69e-06	3.62e-05	0.08																																WBGene00007691	Carboxylic ester hydrolase(C23H4.2)
WBGene00011119	R07E5.13	III	4413457..4414756	190.32	-1.71	-3.27	0	0	0																																WBGene00004002	P-GlycoProtein related(pgp-8)
WBGene00000702	col-128	IV	complement(11550001..11551960)	0.39	-1.71	-3.27	0.00118	0.01	1																																WBGene00011119	Probable mitochondrial pyruvate carrier 1(R07E5.13)
WBGene00010189	F57B1.6	V	13209645..13213462	5.85	-1.71	-3.26	1.1e-11	4.34e-10	5.12e-07																																WBGene00002891	Very-long-chain 3-oxooacyl-coA reductase let-767(let-767)
WBGene00012526	Y32B12C.3	V	complement(16612792..16614767)	1.21	-1.71	-3.26	8.94e-08	2.28e-06	0.00418																																WBGene00013389	hypothetical protein(Y62H9A.1)
WBGene00002891	let-767	III	complement(6338508..6340228)	419.99	-1.7	-3.25	0	0	0																																WBGene00009042	hypothetical protein(F22B5.4)
WBGene00011869	dod-6	III	10197716..10198352	531.23	-1.7	-3.25	0	0	0																																WBGene00020832	hypothetical protein(T26C12.2)
WBGene00001957	hlh-13	X	4249249..4250764	3.25	-1.7	-3.25	0.000112	0.00173	1																																WBGene00013540	hypothetical protein(Y75B8A.3)
WBGene00018461	F45D11.16	II	complement(1016262..1018100)	12.78	-1.7	-3.24	2.22e-15	1.24e-13	1.04e-10																																WBGene00022252	hypothetical protein(Y73B6BL.31)
WBGene00018250	F40H3.2	II	6173642..6174866	51.23	-1.7	-3.24	0	0	0																																WBGene00015965	Putative UDP-glucuronosyltransferase ugt-48(ugt-48)
WBGene00015426	C04E6.12	V	complement(5918435..5919753)	0.65	-1.7	-3.24	0.00301	0.03	1																																WBGene00009617	hypothetical protein(F41E7.1)
WBGene00007758	C27A7.8	V	12153076..12154265	3.9	-1.69	-3.24	8.18e-07	1.83e-05	0.04																																WBGene00022641	hypothetical protein(ZK6.6)
WBGene00009113	maph-1.2	I	complement(10418234..10421858)	0.46	-1.69	-3.23	0.000551	0.00731	1																																WBGene00020256	hypothetical protein(T05C3.6)
WBGene00022252	Y73B6BL.31	IV	6442287..6446552	56.25	-1.69	-3.23	0	0	0																																WBGene00015479	ABC transporter ATP-binding protein/permease wht-1(wht-1)
WBGene00021541	Y42H9B.3	IV	complement(8011030..8012430)	1.47	-1.69	-3.23	2.67e-06	5.53e-05	0.12																																WBGene00006065	Stomatin-3(sto-3)
WBGene00001914	his-40	X	7310110..7310580	7.95	-1.69	-3.23	1.35e-10	4.85e-09	6.33e-06																																WBGene00017336	UDP-GlucuronosylTransferase(ugt-41)
WBGene00010791	sodh-2	V	complement(11889719..11891194)	0.6	-1.69	-3.23	0.00156	0.02	1																																WBGene00017332	UDP-GlucuronosylTransferase(ugt-37)
WBGene00019322	ahcy-1	I	6836390..6838142	1060.42	-1.69	-3.22	0	0	0																																WBGene00000652	COLlagen(col-76)
WBGene00007341	C05D12.4	II	11431868..11432766	5.18	-1.68	-3.21	5.57e-11	2.07e-09	2.6e-06																																WBGene00000703	COLlagen(col-129)
WBGene00013587	Y80D3A.9	V	complement(18953137..18957306)	53.39	-1.67	-3.18	0	0	0																																WBGene00019098	hypothetical protein(F59B1.4)
WBGene00022455	tyms-1	I	5138259..5139447	1.73	-1.67	-3.17	1.85e-06	3.92e-05	0.09																																WBGene00000749	COLlagen(col-176)
WBGene00019154	glf-1	IV	5885835..5889805	2.41	-1.67	-3.17	2.84e-13	1.32e-11	1.33e-08																																WBGene00015067	Carboxylic ester hydrolase(B0238.1)
WBGene00011021	R05A10.4	IV	14172484..14173299	2.91	-1.66	-3.17	2.52e-06	5.23e-05	0.12																																WBGene00016863	Carboxylic ester hydrolase(C52A10.2)
WBGene00019846	gpx-7	X	complement(7798953..7799780)	17.02	-1.67	-3.17	4.83e-13	2.2e-11	2.26e-08																																WBGene00011325	hypothetical protein(T01C3.11)
WBGene00009110	F25D1.5	V	complement(10545741..10546862)	43.87	-1.66	-3.17	1.45e-14	7.61e-13	6.8e-10																																WBGene00015369	UDP-GlucuronosylTransferase(ugt-51)
WBGene00006039	ssp-10	IV	complement(9850646..9851061)	10.07	-1.66	-3.16	1.61e-10	5.68e-09	7.5e-06																																WBGene00017089	PON (paraoxonase) and MEC-6 Like(poml-2)
WBGene00195084	C43C3.4	X	complement(9674539..9674865)	4.38	-1.66	-3.16	4.49e-05	0.000743	1																																WBGene00017880	hypothetical protein(F28A12.3)
WBGene00007848	cytb-5.1	X	14001902..14003069	466.15	-1.66	-3.16	0	0	0																																WBGene00003410	hypothetical protein(mrp-4)
WBGene00012491	Y20C6A.1	V	complement(17371544..17376737)	4.45	-1.66	-3.16	0	0	0																																WBGene00009729	hypothetical protein(F45E10.2)
WBGene00001767	gst-19	II	complement(13625544..13627141)	2.54	-1.66	-3.15	1.91e-06	4.06e-05	0.09																																WBGene00017315	UDP-GlucuronosylTransferase(ugt-36)
WBGene00001480	fmo-5	V	complement(899312..903579)	35.84	-1.66	-3.15	0	0	0																																WBGene00001633	Probable N-acetylgalactosaminyltransferase 8(gly-8)
WBGene00194769	Y32B12C.5	V	complement(16603529..16610952)	4.54	-1.66	-3.15	6.66e-16	3.88e-14	3.11e-11																																WBGene00001398	Delta(9)-fatty-acid desaturase fat-6(fat-6)
WBGene00002013	hsp-12.6	IV	complement(9446385..9446980)	1.93	-1.64	-3.13	0.00168	0.02	1																																WBGene00008499	CYtochrome P450 family(cyp-37A1)
WBGene00004229	ptr-15	V	complement(6966395..6970127)	1.8	-1.65	-3.13	5.31e-12	2.18e-10	2.48e-07																																WBGene00013883	NeuroPeptide Receptor family(npr-13)
WBGene00010566	K04G2.7	I	complement(8047256..8049351)	0.73	-1.64	-3.12	0.0011	0.01	1																																WBGene00002827	hypothetical protein(let-653)
WBGene00020205	arrd-1	II	627513..628668	0.52	-1.64	-3.12	0.00077	0.00991	1																																WBGene00022605	DroMyoSuppressin Receptor related(dmsr-11)
WBGene00008038	C40H1.2	III	9318044..9319271	13.71	-1.64	-3.11	0	0	0																																WBGene00020766	hypothetical protein(T24C12.4)
WBGene00007183	B0462.4	V	complement(18329112..18331179)	2.06	-1.64	-3.11	0.000916	0.01	1																																WBGene00000402	CaDHerin family(cdh-10)
WBGene00011725	lips-5	IV	complement(11768638..11773742)	7	-1.63	-3.1	0	0	0																																WBGene00015141	Putative UDP-glucuronosyltransferase ugt-46(ugt-46)
WBGene00003738	nid-1	V	12910113..12917221	44.72	-1.63	-3.1	0	0	0																																WBGene00019654	Carboxylic ester hydrolase(K11G9.3)
WBGene00012941	Y47D3B.4	III	11405393..11409425	3.72	-1.63	-3.09	1.21e-12	5.33e-11	5.67e-08																																WBGene00000617	Cuticle collagen 40(col-40)
WBGene00003845	odd-1	III	7108322..7109310	2.73	-1.62	-3.08	4.89e-07	1.13e-05	0.02																																WBGene00000608	Cuticle collagen 19(col-19)
WBGene00045265	K10C2.8	X	complement(6436439..6437645)	39.87	-1.62	-3.08	0	0	0																																WBGene00009495	Heme Responsive Gene(hrg-6)
WBGene00000216	asp-3	X	6791064..6792715	2345.63	-1.62	-3.08	2.55e-12	1.09e-10	1.19e-07																																WBGene00022584	hypothetical protein(ZC266.1)
WBGene00001068	dpy-6	X	complement(8450378..8455640)	3.79	-1.62	-3.08	3.35e-13	1.56e-11	1.57e-08																																WBGene00000712	COLlagen(col-139)
WBGene00017691	ilys-5	X	complement(6533484..6536840)	775.66	-1.62	-3.07	5.07e-13	2.31e-11	2.37e-08																																WBGene00001244	Elongation of very long chain fatty acids protein 6(elo-6)
WBGene00018273	F41C3.7	II	4730060..4731268	2.94	-1.61	-3.06	2.13e-06	4.49e-05	0.1																																WBGene00001243	Elongation of very long chain fatty acids protein(elo-5)
WBGene00010625	K07C5.2	V	10339500..10340970	15.32	-1.61	-3.06	0	0	0																																WBGene00010761	hypothetical protein(K10H10.5)
WBGene00013729	Y111B2A.3	III	12496538..12499348	0.71	-1.61	-3.05	8.2e-07	1.84e-05	0.04																																WBGene00000702	COLlagen(col-128)
WBGene00010051	F54D5.5	II	complement(11564445..11567020)	0.28	-1.61	-3.04	0.00313	0.03	1																																WBGene00013007	hypothetical protein(Y48E1B.8)
WBGene00011105	R07E3.4	X	complement(10330596..10331873)	153.94	-1.6	-3.04	0	0	0																																WBGene00017012	fatty Acid CoA Synthetase family(acs-22)
WBGene00010396	H13N06.2	X	15488120..15491907	1.91	-1.61	-3.04	1.25e-08	3.51e-07	0.000583																																WBGene00007513	WHiTe (Drosophila) related ABC transporter(wht-2)
WBGene00017060	D2063.1	V	4327130..4328826	2.08	-1.6	-3.04	2.22e-05	0.000391	1																																WBGene00012970	Probable trans-2-enoyl-CoA reductase 2, mitochondrial(Y48A6B.9)
WBGene00013162	Y53F4B.16	II	complement(15051615..15055718)	0.4	-1.6	-3.03	0.0015	0.02	1																																WBGene00012280	hypothetical protein(W05E10.1)
WBGene00008155	C47E12.12	IV	complement(9972037..9972652)	3.46	-1.6	-3.03	9.56e-05	0.00149	1																																WBGene00008340	hypothetical protein(C55A6.11)
WBGene00019098	F59B1.4	V	complement(3625022..3627044)	0.66	-1.6	-3.03	0.00116	0.01	1																																WBGene00000667	COLlagen(col-92)
WBGene00018737	F53B1.4	X	complement(2111778..2113084)	2.82	-1.59	-3.02	9.05e-10	2.96e-08	4.23e-05																																WBGene00017271	hypothetical protein(F08F8.6)
WBGene00009750	F46A8.7	I	complement(11237693..11238227)	41.48	-1.59	-3.01	0	0	0																																WBGene00019495	SKN-1 Dependent Zygotic transcript(sdz-24)
WBGene00004006	pgp-12	X	12731850..12737432	1.74	-1.59	-3.01	2.94e-14	1.5e-12	1.38e-09																																WBGene00019730	ASparagiNe Synthetase(asns-2)
WBGene00019174	H09G03.1	III	3226352..3230652	8.75	-1.58	-3	6.66e-16	3.88e-14	3.11e-11																																WBGene00018402	hypothetical protein(kvs-3)
WBGene00010214	F57G8.5	V	16339024..16341534	8.81	-1.58	-3	0	0	0																																WBGene00000982	DeHydrogenases, Short chain(dhs-19)
WBGene00010578	K04H8.3	I	14255684..14257005	2.83	-1.58	-2.99	1.77e-06	3.77e-05	0.08																																WBGene00019019	FMRFamide Peptide Receptor family(frpr-10)
WBGene00195081	C04F6.7	X	complement(3416888..3419213)	0.37	-1.58	-2.99	0.00185	0.02	1																																WBGene00010621	Leucine-rich repeat-containing protein egg-6(egg-6)
WBGene00007325	C05C9.1	X	11160981..11163686	0.33	-1.58	-2.99	0.00279	0.03	1																																WBGene00005236	Serpentine Receptor, class H(srh-10)
WBGene00004098	pqn-2	V	10382442..10383976	0.6	-1.58	-2.99	0.00288	0.03	1																																WBGene00000669	COLlagen(col-94)
WBGene00018200	btb-17	II	3295414..3296582	20.95	-1.57	-2.98	0	0	0																																WBGene00000668	COLlagen(col-93)
WBGene00019939	lips-17	II	7608282..7610926	14.01	-1.57	-2.98	0	0	0																																WBGene00015792	hypothetical protein(C15C7.6)
WBGene00006862	pnk-4	X	5087840..5092511	23.11	-1.57	-2.98	0	0	0																																WBGene00009830	CUTiclin-Like(cutl-18)
WBGene00021791	Y51H7C.13	II	complement(1463266..1467367)	2.52	-1.57	-2.97	5.98e-07	1.37e-05	0.03																																WBGene00017114	hypothetical protein(E03H12.7)
WBGene00045316	C49F5.9	X	complement(11961522..11962646)	1.37	-1.57	-2.97	3.12e-05	0.000535	1																																WBGene00007808	BESTrophin (chloride channel) homolog(best-7)
WBGene00009573	F40E10.5	X	14701791..14703684	5.74	-1.57	-2.97	1.04e-13	5e-12	4.84e-09																																WBGene00011999	hypothetical protein(T24F1.7)
WBGene00017418	F13B6.3	IV	complement(7461964..7465957)	11.46	-1.57	-2.96	0	0	0																																WBGene00000169	AQuaPorin or aquaglyceroporin related(aqp-1)
WBGene00086553	ZC334.13	I	complement(14015754..14016405)	2.37	-1.56	-2.95	0.000682	0.00888	1																																WBGene00020168	MonoCarboxylate Transporter family(mct-5)
WBGene00206522	F14D2.19	II	complement(3335441..3337225)	3	-1.56	-2.95	5.68e-09	1.71e-07	0.000266																																WBGene00019016	hypothetical protein(F57F4.2)
WBGene00003778	nnt-1	X	6122315..6127541	5.63	-1.56	-2.95	3.22e-13	1.5e-11	1.5e-08																																WBGene00011830	CYtochrome P450 family(cyp-29A2)
WBGene00008208	nhr-167	X	complement(11980209..11982045)	1.36	-1.56	-2.95	5.96e-06	0.000117	0.28																																WBGene00022498	HydroxySteroid Dehydrogenase homolog(hsd-2)
WBGene00015965	ugt-48	V	complement(5545703..5548073)	21.57	-1.56	-2.95	0	0	0																																WBGene00013358	ABHydrolase Domain containing homolog(abhd-3.1)
WBGene00013540	Y75B8A.3	III	complement(12101745..12106535)	11.3	-1.56	-2.94	0	0	0																																WBGene00010408	Membrane Bound O-Acyl transferase, MBOAT(mboa-2)
WBGene00017717	F22F4.4	X	complement(5998250..6001534)	137.88	-1.56	-2.94	0	0	0																																WBGene00018314	hypothetical protein(F41H10.1)
WBGene00015322	C02B8.3	X	8139522..8140233	40.16	-1.56	-2.94	0	0	0																																WBGene00009635	hypothetical protein(F42F12.3)
WBGene00011232	pck-2	I	7866132..7872080	905.15	-1.55	-2.93	0	0	0																																WBGene00021249	hypothetical protein(Y22D7AL.11)
WBGene00019853	srsx-20	V	complement(9025513..9026540)	1.2	-1.55	-2.93	0.000154	0.0023	1																																WBGene00001242	Putative fatty acid elongation protein 4(elo-4)
WBGene00235158	Y37E3.30	I	complement(2150195..2151702)	2.91	-1.54	-2.92	4.46e-05	0.000739	1																																WBGene00000684	COLlagen(col-110)
WBGene00020120	R160.3	X	complement(4365322..4366318)	19.91	-1.54	-2.92	0	0	0																																WBGene00009085	hypothetical protein(F23D12.1)
WBGene00003499	mut-2	I	complement(6356617..6358410)	2.31	-1.54	-2.91	7.22e-12	2.92e-10	3.38e-07																																WBGene00005352	Serpentine Receptor, class H(srh-135)
WBGene00016942	C55B7.3	I	6499841..6501413	2.48	-1.54	-2.91	1.81e-07	4.45e-06	0.00846																																WBGene00018138	Folate-like transporter 2(folt-2)
WBGene00014667	C06A1.4	II	complement(10574842..10578193)	5.92	-1.54	-2.91	0	0	0																																WBGene00020182	UDP-GlucuronosylTransferase(ugt-53)
WBGene00006946	prx-10	III	5236410..5240050	6	-1.54	-2.91	0	0	0																																WBGene00010698	hypothetical protein(K08H10.6)
WBGene00009518	clec-166	IV	complement(1249018..1251517)	27.14	-1.54	-2.91	3.1e-12	1.31e-10	1.45e-07																																WBGene00000198	Probable very-long-chain enoyl-CoA reductase art-1(art-1)
WBGene00006065	sto-3	X	complement(11620047..11621996)	1.69	-1.54	-2.91	0.000165	0.00246	1																																WBGene00014998	Probable G-protein coupled receptor AH9.1(AH9.1)
WBGene00000111	alh-5	V	complement(1996109..1999581)	9.35	-1.54	-2.91	9.33e-15	4.98e-13	4.36e-10																																WBGene00016052	Downstream Of DAF-16 (regulated by DAF-16)(dod-3)
WBGene00018946	F56C3.9	X	complement(1391797..1393991)	25.57	-1.54	-2.9	0	0	0																																WBGene00020137	hypothetical protein(T01B10.5)
WBGene00001064	dpy-2	II	6714292..6715997	1.38	-1.53	-2.89	2.31e-05	0.000406	1																																WBGene00004059	Peroxisomal Membrane Protein related(pmp-2)
WBGene00021263	Y22D7AR.10	III	complement(1701710..1702436)	961.23	-1.53	-2.89	0	0	0																																WBGene00004001	P-GlycoProtein related(pgp-7)
WBGene00016957	atic-1	IV	7882028..7900246	72.25	-1.53	-2.89	0	0	0																																WBGene00007068	hypothetical protein(cTel55X.1)
WBGene00016781	C49G7.3	V	4046405..4047436	306.89	-1.53	-2.89	0	0	0																																WBGene00012689	hypothetical protein(Y39B6A.30)
WBGene00000609	col-20	II	complement(4869607..4870791)	3577.46	-1.52	-2.88	0	0	0																																WBGene00000756	COLlagen(col-183)
WBGene00018636	F49E8.2	IV	7548438..7551511	2.2	-1.53	-2.88	1.17e-08	3.31e-07	0.000548																																WBGene00013164	hypothetical protein(Y53F4B.18)
WBGene00045365	ZC449.7	X	5014040..5015275	7.06	-1.53	-2.88	5.14e-13	2.34e-11	2.4e-08																																WBGene00004233	PaTched Related family(ptr-19)
WBGene00018811	pmt-2	V	4628580..4635266	428.88	-1.53	-2.88	0	0	0
WBGene00000979	dhs-16	V	5983745..5985511	1.39	-1.53	-2.88	2.52e-05	0.00044	1
WBGene00007330	C05C10.3	II	complement(9934404..9936893)	150.79	-1.52	-2.87	5.22e-15	2.83e-13	2.44e-10
WBGene00021492	comt-5	V	complement(2052286..2053600)	6.23	-1.52	-2.87	1.13e-10	4.08e-09	5.27e-06
WBGene00019963	R08E5.3	V	3772058..3775546	9.35	-1.52	-2.87	0	0	0
WBGene00020660	T21G5.2	I	6870622..6872086	4.99	-1.51	-2.85	6.21e-11	2.3e-09	2.9e-06
WBGene00043534	W02B12.13	II	11445289..11448899	6.39	-1.51	-2.85	1.26e-12	5.52e-11	5.87e-08
WBGene00000117	alh-11	III	complement(774323..778154)	37.51	-1.51	-2.85	0	0	0
WBGene00007954	gcp-2.2	X	11537714..11541417	0.28	-1.51	-2.85	0.00171	0.02	1
WBGene00008812	F14F7.5	III	13032001..13036344	1.54	-1.51	-2.84	9.01e-10	2.94e-08	4.21e-05
WBGene00009554	F39B2.3	I	complement(14788124..14789489)	40	-1.5	-2.83	0	0	0
WBGene00004930	sod-1	II	complement(6972712..6973892)	529.54	-1.5	-2.83	0	0	0
WBGene00013557	Y75B8A.24	III	complement(12251492..12273699)	24.66	-1.5	-2.83	0	0	0
WBGene00008489	srb-17	IV	complement(10454432..10457237)	0.65	-1.5	-2.83	0.00192	0.02	1
WBGene00008563	F07H5.13	II	8790558..8791376	7.4	-1.49	-2.82	1.08e-11	4.28e-10	5.04e-07
WBGene00014006	ZK596.1	IV	10900372..10901383	78.51	-1.49	-2.82	2.58e-12	1.1e-10	1.21e-07
WBGene00002827	let-653	IV	11885530..11891080	6.28	-1.49	-2.82	0	0	0
WBGene00010524	K03B8.6	V	11407523..11409540	10.2	-1.49	-2.82	2.24e-14	1.16e-12	1.05e-09
WBGene00011999	T24F1.7	II	11312473..11313349	2.34	-1.49	-2.81	0.000623	0.00817	1
WBGene00012909	spds-1	II	12804862..12810874	19.49	-1.49	-2.81	0	0	0
WBGene00021249	Y22D7AL.11	III	complement(1630779..1634451)	4.73	-1.49	-2.81	2.07e-14	1.07e-12	9.65e-10
WBGene00007631	wht-3	III	complement(4147381..4151598)	0.32	-1.49	-2.81	0.00221	0.03	1
WBGene00020509	hex-1	X	2223484..2226620	242.9	-1.49	-2.81	0	0	0
WBGene00022845	ZK1055.4	V	6585632..6587371	0.55	-1.49	-2.81	0.00248	0.03	1
WBGene00012316	ctps-1	V	16794878..16801812	13.82	-1.49	-2.81	0	0	0
WBGene00018581	F48A9.1	I	6594344..6596831	12.48	-1.49	-2.8	0	0	0
WBGene00001432	fkb-7	I	10667955..10671016	6.91	-1.49	-2.8	9.21e-09	2.66e-07	0.00043
WBGene00020469	T13A10.2	IV	6253300..6253785	1.74	-1.49	-2.8	0.000566	0.00749	1
WBGene00007808	best-7	IV	complement(11226589..11230249)	4.79	-1.49	-2.8	1.46e-13	6.98e-12	6.83e-09
WBGene00016714	C46F2.1	X	8078063..8080253	34.19	-1.48	-2.8	0	0	0
WBGene00007068	cTel55X.1	X	17714968..17718717	83.21	-1.48	-2.8	0	0	0
WBGene00012457	acbp-6	II	complement(11972313..11973691)	55.61	-1.48	-2.79	0	0	0
WBGene00003572	ncx-7	III	complement(9715883..9720291)	12.32	-1.48	-2.79	0	0	0
WBGene00018543	ugt-32	V	complement(3841859..3844007)	5.25	-1.48	-2.79	1.13e-11	4.47e-10	5.28e-07
WBGene00021403	Y38C1AB.1	IV	36809..39114	3.39	-1.47	-2.78	4.03e-08	1.07e-06	0.00188
WBGene00016995	acly-1	X	1479542..1484398	90.77	-1.48	-2.78	0	0	0
WBGene00045271	F07G6.10	X	1737909..1739229	65.61	-1.47	-2.78	0	0	0
WBGene00020528	lgc-54	V	complement(6840216..6842970)	2.31	-1.48	-2.78	6.96e-10	2.3e-08	3.25e-05
WBGene00009101	F25B3.4	V	complement(9565554..9568775)	4.31	-1.48	-2.78	1.65e-12	7.17e-11	7.73e-08
WBGene00008107	aspm-1	I	complement(9221826..9226386)	0.19	-1.47	-2.77	0.00187	0.02	1
WBGene00012261	lpr-3	X	11057436..11059794	0.68	-1.46	-2.76	5.39e-05	0.000878	1
WBGene00004007	pgp-13	X	12738996..12744375	1.42	-1.47	-2.76	3.55e-09	1.09e-07	0.000166
WBGene00021066	W06H8.2	V	6206815..6208676	5.61	-1.46	-2.76	6.84e-14	3.36e-12	3.2e-09
WBGene00003959	pcp-4	V	complement(19822618..19830099)	5.29	-1.46	-2.76	1.14e-12	5.03e-11	5.33e-08
WBGene00009918	F52A8.5	I	complement(7345942..7347374)	105.02	-1.46	-2.75	0	0	0
WBGene00019381	K04C2.3	III	6873048..6873707	18.3	-1.46	-2.75	1.47e-12	6.42e-11	6.89e-08
WBGene00010274	F58G6.3	IV	9653535..9654227	38.16	-1.46	-2.75	3.33e-16	1.97e-14	1.56e-11
WBGene00007691	C23H4.2	X	12219710..12222731	4.99	-1.46	-2.75	0	0	0
WBGene00012409	Y7A5A.3	X	complement(15781625..15784670)	2.25	-1.46	-2.75	2.79e-06	5.77e-05	0.13
WBGene00001852	hil-1	V	14949777..14952792	67.01	-1.46	-2.75	1.47e-14	7.66e-13	6.85e-10
WBGene00002096	ins-13	II	complement(5544585..5544851)	3.88	-1.45	-2.74	0.00113	0.01	1
WBGene00006463	nduf-2.2	III	6465167..6467208	2.81	-1.45	-2.74	3.14e-11	1.2e-09	1.47e-06
WBGene00045399	Y47G6A.33	I	3564064..3565066	251.7	-1.45	-2.73	0	0	0
WBGene00001491	frm-4	I	complement(5402895..5408459)	52.78	-1.45	-2.73	0	0	0
WBGene00020797	T25D3.3	II	152203..154918	16.32	-1.45	-2.73	0	0	0
WBGene00012330	zip-3	II	complement(13951905..13957523)	69.31	-1.45	-2.73	0	0	0
WBGene00003093	lys-4	IV	complement(11621443..11623124)	247.25	-1.45	-2.73	2.62e-08	7.14e-07	0.00123
WBGene00010924	M153.1	X	12146817..12148471	21.63	-1.44	-2.72	0	0	0
WBGene00015894	acdh-2	II	complement(5544807..5547490)	48.29	-1.44	-2.71	2.27e-07	5.53e-06	0.01
WBGene00010780	K11H3.3	III	9851854..9853822	124.57	-1.44	-2.71	0	0	0
WBGene00009102	F25B3.5	V	complement(9568749..9570291)	8.54	-1.44	-2.71	0	0	0
WBGene00004225	ptr-11	I	complement(160172..166819)	17.25	-1.43	-2.7	0	0	0
WBGene00013176	Y53F4B.39	II	15110144..15116319	34.15	-1.43	-2.7	0	0	0
WBGene00008986	F20G2.2	V	complement(13755011..13756409)	79.02	-1.43	-2.7	0	0	0
WBGene00017390	F12A10.1	II	5496626..5497043	281.01	-1.43	-2.69	2.23e-12	9.6e-11	1.04e-07
WBGene00206390	F14F7.7	III	13030920..13031858	1.42	-1.43	-2.69	0.00193	0.02	1
WBGene00018515	F46G11.2	X	5788123..5790349	3.2	-1.43	-2.69	2.24e-10	7.82e-09	1.05e-05
WBGene00022547	ZC196.3	V	8736674..8738437	1.27	-1.42	-2.69	8.52e-05	0.00134	1
WBGene00013358	abhd-3.1	V	19955460..19958912	71.11	-1.43	-2.69	0	0	0
WBGene00206362	B0041.11	I	complement(4661115..4662199)	4.15	-1.42	-2.68	1.06e-06	2.35e-05	0.05
WBGene00045061	Y57G11B.8	IV	complement(14578262..14578700)	1.61	-1.42	-2.68	0.00388	0.04	1
WBGene00012256	lpr-5	X	11062132..11064540	0.67	-1.42	-2.68	9.82e-05	0.00152	1
WBGene00017515	F16F9.4	X	complement(8459822..8463330)	14.81	-1.41	-2.67	0	0	0
WBGene00013840	fbxa-151	III	complement(1265673..1266855)	8.91	-1.41	-2.66	5.79e-07	1.32e-05	0.03
WBGene00016982	C56G2.9	III	complement(6342386..6343287)	2.24	-1.41	-2.66	2.39e-05	0.000419	1
WBGene00000929	dao-3	X	complement(8084208..8086550)	113.11	-1.41	-2.66	0	0	0
WBGene00016285	C31B8.12	V	complement(2925178..2927722)	0.66	-1.41	-2.66	0.00235	0.03	1
WBGene00020855	hpo-36	V	complement(3727260..3731768)	0.83	-1.41	-2.66	1.6e-05	0.000288	0.75
WBGene00008677	F11A5.9	V	16214890..16217704	45.49	-1.41	-2.66	2.22e-16	1.34e-14	1.04e-11
WBGene00009177	F26H9.5	I	complement(9312644..9314488)	71.2	-1.41	-2.65	0	0	0
WBGene00016217	C29F9.2	III	130947..131754	20.41	-1.41	-2.65	0	0	0
WBGene00021123	W09G12.9	IV	1216627..1218524	25.94	-1.41	-2.65	1.67e-15	9.43e-14	7.78e-11
WBGene00006623	try-5	V	9345772..9348687	1.7	-1.41	-2.65	8.12e-06	0.000154	0.38
WBGene00002183	kat-1	II	7073796..7075551	259.27	-1.4	-2.64	2.41e-14	1.24e-12	1.13e-09
WBGene00002229	klp-19	III	complement(13302743..13307259)	1.32	-1.4	-2.64	4.33e-11	1.63e-09	2.02e-06
WBGene00000019	abt-1	IV	complement(10206193..10214911)	0.11	-1.4	-2.64	0.0045	0.05	1
WBGene00001912	his-38	X	complement(7309564..7309889)	17.74	-1.4	-2.64	4.96e-10	1.67e-08	2.32e-05
WBGene00008215	C49F8.3	X	complement(13386059..13387547)	10.32	-1.4	-2.64	8.08e-12	3.25e-10	3.78e-07
WBGene00000617	col-40	II	complement(1104945..1106973)	0.82	-1.39	-2.63	0.00099	0.01	1
WBGene00086560	ZK355.8	II	2927813..2928149	5.81	-1.4	-2.63	0.000819	0.01	1
WBGene00010321	F59B10.5	II	complement(10521788..10523192)	22.82	-1.39	-2.63	5.88e-11	2.19e-09	2.75e-06
WBGene00012396	Y6D1A.2	II	complement(11818233..11819848)	0.81	-1.39	-2.63	0.00366	0.04	1
WBGene00011407	ppat-1	III	4689305..4692165	20.94	-1.4	-2.63	0	0	0
WBGene00021160	gba-4	IV	complement(5344591..5350929)	10.67	-1.4	-2.63	0.00156	0.02	1
WBGene00020369	T08H10.1	V	4483468..4486531	228.14	-1.4	-2.63	0	0	0
WBGene00020940	W02D7.4	V	complement(8296558..8297542)	38.93	-1.39	-2.63	0	0	0
WBGene00010621	egg-6	I	complement(8676663..8681334)	0.61	-1.39	-2.62	2.35e-06	4.91e-05	0.11
WBGene00013841	fbxa-33	III	1279627..1281725	3.25	-1.39	-2.62	5.07e-08	1.33e-06	0.00237
WBGene00011365	T02C1.1	III	9247644..9248617	1.82	-1.39	-2.62	0.00178	0.02	1
WBGene00014008	ZK596.3	IV	complement(10902083..10904357)	3.31	-1.39	-2.62	9.94e-09	2.86e-07	0.000465
WBGene00017789	F25E5.8	V	7435413..7436962	43.47	-1.39	-2.62	1.11e-16	6.77e-15	5.19e-12
WBGene00004043	plk-2	I	complement(2755579..2758204)	0.35	-1.38	-2.61	0.00221	0.03	1
WBGene00000652	col-76	II	8204341..8207573	38.23	-1.38	-2.61	0	0	0
WBGene00009729	F45E10.2	II	complement(11052140..11055303)	19.28	-1.39	-2.61	1.39e-08	3.87e-07	0.000648
WBGene00013263	Y57A10A.23	II	12240388..12242090	176.85	-1.38	-2.61	0	0	0
WBGene00018241	F40G9.5	III	183345..184908	16.21	-1.38	-2.61	1.11e-15	6.38e-14	5.19e-11
WBGene00018418	F44E2.4	III	complement(8832467..8838424)	2.74	-1.38	-2.61	2.41e-10	8.4e-09	1.13e-05
WBGene00020889	T28C12.2	V	6329197..6330985	5.53	-1.38	-2.61	5.23e-13	2.37e-11	2.44e-08
WBGene00010967	nduo-5	MtDNA	11691..13272	278.7	-1.38	-2.61	9.17e-06	0.000173	0.43
WBGene00010277	F58G6.7	IV	9654317..9655575	33.29	-1.38	-2.6	0	0	0
WBGene00017363	F10G2.2	V	7331216..7331779	1.19	-1.38	-2.6	0.00358	0.04	1
WBGene00001833	hcp-6	I	5165091..5171314	0.3	-1.37	-2.59	2.14e-05	0.000379	1
WBGene00011167	chil-23	II	complement(9466905..9468619)	1.46	-1.37	-2.59	7.71e-05	0.00122	1
WBGene00022191	Y71H2B.1	III	2629011..2631359	77.98	-1.37	-2.59	0	0	0
WBGene00007460	C08F11.13	IV	complement(13607440..13609884)	45.14	-1.37	-2.59	1.11e-16	6.77e-15	5.19e-12
WBGene00022383	Y95B8A.2	I	938483..941776	4.59	-1.36	-2.58	6.43e-09	1.9e-07	0.0003
WBGene00000991	dhs-28	X	6818438..6820073	223.74	-1.37	-2.58	2.22e-16	1.34e-14	1.04e-11
WBGene00020144	T01C8.3	X	complement(16780994..16782894)	2.66	-1.37	-2.58	3.54e-05	0.000601	1
WBGene00012139	T28F4.4	I	complement(7486577..7490174)	17.16	-1.36	-2.57	0	0	0
WBGene00004157	pqn-75	IV	4072327..4077636	53.46	-1.36	-2.57	1.85e-11	7.19e-10	8.66e-07
WBGene00003167	mec-3	IV	complement(10458863..10461766)	4.46	-1.36	-2.57	5.94e-09	1.77e-07	0.000278
WBGene00018466	F45E1.5	X	7976700..7980531	2.66	-1.36	-2.57	1.06e-08	3.02e-07	0.000494
WBGene00009418	F35E8.2	V	15905620..15907032	1.39	-1.36	-2.57	6.88e-05	0.0011	1
WBGene00022661	ZK112.5	III	complement(7738085..7739656)	1.91	-1.36	-2.56	0.000917	0.01	1
WBGene00020139	T01B11.2	IV	complement(8449349..8451771)	127.29	-1.35	-2.56	0	0	0
WBGene00000181	ard-1	IV	11131279..11133785	181.56	-1.36	-2.56	0	0	0
WBGene00022495	fbxa-78	III	complement(1257189..1258414)	10.11	-1.35	-2.55	1.48e-07	3.7e-06	0.00692
WBGene00020396	T10B5.10	V	complement(1852449..1856276)	2.34	-1.35	-2.55	4.18e-08	1.11e-06	0.00195
WBGene00012524	Y32B12B.4	V	16553335..16563505	0.63	-1.35	-2.55	1.11e-08	3.17e-07	0.00052
WBGene00000967	dhs-3	I	complement(8212362..8218361)	251.08	-1.35	-2.54	0	0	0
WBGene00018045	F35D11.4	II	4603198..4604163	16.9	-1.34	-2.53	3.97e-11	1.5e-09	1.86e-06
WBGene00004999	spp-14	X	7725955..7726388	3208.23	-1.34	-2.53	2.44e-15	1.36e-13	1.14e-10
WBGene00016556	math-21	II	1994047..1995656	1.75	-1.33	-2.52	6.18e-06	0.000121	0.29
WBGene00012972	rsa-2	III	11063529..11068758	1.09	-1.33	-2.52	5.13e-09	1.55e-07	0.00024
WBGene00017716	F22F4.1	X	6004483..6007043	1.67	-1.34	-2.52	1.6e-07	3.96e-06	0.00746
WBGene00007909	C34B4.4	V	13089803..13092562	0.86	-1.33	-2.52	0.000117	0.00179	1
WBGene00008792	F14D7.5	V	complement(14299180..14299642)	2.92	-1.34	-2.52	0.00132	0.02	1
WBGene00011056	R06B9.5	II	13736349..13736933	36.24	-1.33	-2.51	0	0	0
WBGene00008352	fbxa-6	III	complement(1271..2948)	4.12	-1.33	-2.51	1.89e-08	5.21e-07	0.000882
WBGene00001155	ech-6	III	complement(9751440..9752922)	406.63	-1.33	-2.51	3.33e-08	8.97e-07	0.00156
WBGene00015381	C03B1.13	X	complement(6335275..6338035)	19.77	-1.33	-2.51	0	0	0
WBGene00019519	K08B5.2	X	complement(16551166..16553876)	9	-1.33	-2.51	5.63e-12	2.31e-10	2.63e-07
WBGene00020962	W02H5.8	V	complement(2647059..2652657)	23.33	-1.33	-2.51	1.11e-16	6.77e-15	5.19e-12
WBGene00003847	blmp-1	I	10409359..10414707	10.83	-1.32	-2.5	1.21e-14	6.4e-13	5.66e-10
WBGene00004259	pyr-1	II	8651107..8658816	21.85	-1.32	-2.5	0	0	0
WBGene00003546	nas-28	III	complement(6180966..6183218)	0.47	-1.32	-2.5	0.00372	0.04	1
WBGene00010964	ctc-1	MtDNA	7827..9428	3816.6	-1.32	-2.5	9.99e-16	5.76e-14	4.67e-11
WBGene00021852	Y54F10AM.8	III	complement(2503448..2507972)	94.75	-1.32	-2.49	0	0	0
WBGene00015483	C05D11.5	III	complement(6410036..6411559)	6.65	-1.32	-2.49	4.35e-11	1.63e-09	2.03e-06
WBGene00012860	acdh-11	III	10566199..10571606	57.94	-1.31	-2.49	0	0	0
WBGene00012880	Y45F10C.4	IV	complement(13663399..13664191)	215.69	-1.31	-2.49	0	0	0
WBGene00007175	B0395.3	X	complement(16035047..16039514)	110.68	-1.32	-2.49	1.11e-16	6.77e-15	5.19e-12
WBGene00021610	nhr-237	V	complement(1625225..1626818)	2.98	-1.32	-2.49	3.08e-07	7.32e-06	0.01
WBGene00017271	F08F8.6	III	7343771..7345824	1.4	-1.31	-2.48	0.000221	0.00319	1
WBGene00008174	C48B4.11	III	complement(9564603..9566064)	0.83	-1.31	-2.48	0.000854	0.01	1
WBGene00003586	ndx-9	IV	complement(11009978..11012020)	29.54	-1.31	-2.48	0	0	0
WBGene00008694	F11C1.5	X	12991447..12999638	35.65	-1.31	-2.48	6.66e-16	3.88e-14	3.11e-11
WBGene00010734	parn-1	V	complement(12692486..12695254)	0.5	-1.31	-2.48	0.002	0.02	1
WBGene00020413	T10E9.3	I	6534072..6539191	14.12	-1.3	-2.47	0	0	0
WBGene00021296	Y25C1A.13	II	complement(3109371..3111227)	31.34	-1.3	-2.47	0	0	0
WBGene00010833	M03B6.1	X	13841610..13843123	12.68	-1.3	-2.47	4.86e-13	2.21e-11	2.27e-08
WBGene00019090	F59A7.2	V	complement(2015829..2016538)	18.4	-1.3	-2.47	2.04e-08	5.61e-07	0.000953
WBGene00008340	C55A6.11	V	11520585..11521554	4.36	-1.3	-2.47	2.39e-07	5.79e-06	0.01
WBGene00018786	hmbx-1	I	989671..992163	7.61	-1.3	-2.46	1.06e-08	3.03e-07	0.000497
WBGene00016728	C46H11.2	I	5050049..5052523	18.4	-1.3	-2.46	3.33e-16	1.97e-14	1.56e-11
WBGene00001686	gpd-4	II	10171270..10172496	0.79	-1.3	-2.46	0.00308	0.03	1
WBGene00003957	pcp-2	IV	complement(9160640..9165127)	29.87	-1.3	-2.46	1.24e-07	3.13e-06	0.0058
WBGene00009495	hrg-6	IV	11031107..11033547	4.48	-1.3	-2.46	7.24e-08	1.86e-06	0.00338
WBGene00007513	wht-2	IV	11470185..11473417	6.3	-1.3	-2.46	5.55e-16	3.26e-14	2.59e-11
WBGene00004002	pgp-8	X	complement(10859351..10864422)	2.41	-1.3	-2.46	2.1e-09	6.59e-08	9.8e-05
WBGene00003155	mcm-3	V	complement(15056719..15059599)	0.24	-1.3	-2.46	0.0033	0.04	1
WBGene00001819	haf-9	I	6081782..6085962	30.48	-1.29	-2.44	1.11e-16	6.77e-15	5.19e-12
WBGene00019225	bgal-2	X	6784434..6787304	31.05	-1.29	-2.44	7.52e-13	3.36e-11	3.52e-08
WBGene00019961	R08E5.1	V	complement(3769798..3771475)	6.3	-1.29	-2.44	1.72e-11	6.7e-10	8.05e-07
WBGene00017621	F20A1.10	V	complement(7052716..7053202)	279.68	-1.29	-2.44	1.11e-16	6.77e-15	5.19e-12
WBGene00000970	dhs-6	II	complement(5617125..5619319)	46.62	-1.28	-2.43	1.22e-15	6.98e-14	5.71e-11
WBGene00011274	R53.5	II	complement(9969615..9970515)	60.59	-1.28	-2.43	0	0	0
WBGene00004144	pqn-60	V	504039..504616	17.31	-1.28	-2.43	1.08e-12	4.75e-11	5.03e-08
WBGene00022130	Y71F9B.9	I	complement(2759023..2761040)	19.3	-1.28	-2.42	0	0	0
WBGene00010422	H32K16.2	I	complement(9154189..9154730)	34.88	-1.28	-2.42	1.1e-09	3.55e-08	5.16e-05
WBGene00044323	tag-281	II	12459772..12460549	3.62	-1.27	-2.42	5.5e-06	0.000109	0.26
WBGene00021159	Y4C6B.5	IV	5319253..5325040	18.27	-1.27	-2.42	0	0	0
WBGene00206386	K10C2.12	X	complement(6420109..6420781)	66.02	-1.28	-2.42	3.43e-14	1.74e-12	1.6e-09
WBGene00012202	W02B12.4	II	complement(11455759..11459356)	13.25	-1.27	-2.41	4.33e-15	2.36e-13	2.02e-10
WBGene00004027	pie-1	III	12426862..12429177	0.9	-1.27	-2.41	0.00332	0.04	1
WBGene00010745	dod-17	IV	12976293..12978344	5.81	-1.27	-2.41	7.84e-05	0.00124	1
WBGene00001684	gpd-2	X	complement(3113434..3114771)	806.07	-1.27	-2.41	4.1e-14	2.05e-12	1.91e-09
WBGene00019962	cysl-3	V	complement(3774533..3776136)	81.39	-1.27	-2.41	0	0	0
WBGene00015067	B0238.1	V	complement(5240770..5243136)	27.88	-1.27	-2.41	3.33e-16	1.97e-14	1.56e-11
WBGene00010442	bus-12	IV	13256085..13259065	0.69	-1.26	-2.4	0.00407	0.04	1
WBGene00008047	lact-7	X	11759214..11764244	0.87	-1.26	-2.4	5.2e-06	0.000103	0.24
WBGene00017341	F10D7.4	X	complement(17378631..17381818)	0.86	-1.26	-2.4	0.00142	0.02	1
WBGene00016364	nhr-161	V	complement(6980595..6982169)	3.06	-1.26	-2.4	1.15e-08	3.27e-07	0.000539
WBGene00018402	kvs-3	V	9318303..9320995	2.14	-1.27	-2.4	6.31e-08	1.64e-06	0.00295
WBGene00020281	T06A4.1	I	770892..776368	0.51	-1.26	-2.39	0.00319	0.03	1
WBGene00019731	M02D8.5	X	complement(8754576..8761580)	10.37	-1.26	-2.39	0	0	0
WBGene00021963	lipl-6	V	complement(6931622..6934288)	0.54	-1.26	-2.39	0.00262	0.03	1
WBGene00011796	T16G1.2	V	12929487..12932830	0.72	-1.26	-2.39	0.000862	0.01	1
WBGene00009980	F53F1.2	V	13406916..13408185	91.64	-1.25	-2.39	0	0	0
WBGene00009148	F26D2.3	V	16407963..16410270	0.63	-1.26	-2.39	0.00165	0.02	1
WBGene00021464	ugt-31	I	2333326..2338688	20.6	-1.25	-2.38	5.44e-11	2.03e-09	2.54e-06
WBGene00004875	smd-1	I	complement(14048085..14051003)	237.57	-1.25	-2.38	4.67e-12	1.93e-10	2.18e-07
WBGene00004195	prx-6	V	complement(4715391..4720109)	8.23	-1.25	-2.38	3.33e-16	1.97e-14	1.56e-11
WBGene00012212	W02D9.6	I	complement(12560260..12560709)	66.04	-1.25	-2.37	1.28e-14	6.73e-13	5.97e-10
WBGene00003585	ndx-8	I	13503045..13507054	5.95	-1.25	-2.37	7.55e-09	2.22e-07	0.000353
WBGene00007131	B0284.1	III	4376503..4379200	6.38	-1.24	-2.37	1.06e-09	3.42e-08	4.94e-05
WBGene00001984	hog-1	X	complement(5852034..5854254)	3.06	-1.24	-2.37	3.84e-07	9.02e-06	0.02
WBGene00015076	B0238.12	V	5267822..5268823	19.19	-1.24	-2.37	4.33e-15	2.36e-13	2.02e-10
WBGene00020938	clec-218	V	8307970..8310878	40.96	-1.24	-2.37	2.22e-16	1.34e-14	1.04e-11
WBGene00007929	dmd-10	V	complement(13222656..13225941)	3.04	-1.24	-2.37	8.11e-08	2.08e-06	0.00379
WBGene00001248	elp-1	V	complement(20764955..20770161)	8.01	-1.25	-2.37	0	0	0
WBGene00021335	spp-23	I	1018835..1019219	157.45	-1.24	-2.36	1.16e-11	4.57e-10	5.41e-07
WBGene00008743	F13D12.9	II	complement(11707451..11709571)	5.84	-1.24	-2.36	7.1e-11	2.61e-09	3.32e-06
WBGene00007129	B0272.3	X	9431432..9432748	88.04	-1.24	-2.36	0	0	0
WBGene00011397	T03E6.8	V	complement(16600567..16603369)	7.86	-1.24	-2.36	2.44e-15	1.36e-13	1.14e-10
WBGene00012228	W03H9.2	II	complement(14142949..14143845)	1.11	-1.23	-2.35	0.00469	0.05	1
WBGene00008355	fbxa-141	X	complement(14511248..14514097)	1.89	-1.23	-2.35	1.1e-05	0.000204	0.51
WBGene00009165	gpx-1	I	9780349..9781416	37.52	-1.22	-2.34	2.11e-15	1.19e-13	9.86e-11
WBGene00008493	F01D5.2	II	complement(13998497..13998956)	18.83	-1.23	-2.34	1.97e-10	6.92e-09	9.2e-06
WBGene00008654	F10F2.2	III	complement(4618874..4643305)	41.23	-1.23	-2.34	5.55e-16	3.26e-14	2.59e-11
WBGene00008809	cyp-13A11	III	13021009..13023949	2.9	-1.23	-2.34	8.86e-08	2.26e-06	0.00414
WBGene00021893	ndnf-1	IV	complement(3023395..3028942)	6.7	-1.22	-2.34	3.02e-12	1.28e-10	1.41e-07
WBGene00015541	C06E7.4	IV	complement(5850839..5859976)	2.12	-1.22	-2.34	2.39e-08	6.51e-07	0.00111
WBGene00018682	aagr-4	X	460651..466972	17.41	-1.23	-2.34	1.63e-12	7.07e-11	7.62e-08
WBGene00000786	cpr-6	X	6607203..6609046	2652.22	-1.22	-2.34	2.15e-14	1.11e-12	1.01e-09
WBGene00018207	F39G3.2	V	4737767..4741169	4.27	-1.23	-2.34	5.88e-09	1.76e-07	0.000275
WBGene00003643	nhr-53	V	complement(15700664..15702362)	5.85	-1.23	-2.34	3.18e-07	7.54e-06	0.01
WBGene00016325	C32E8.9	I	complement(3794553..3798053)	34.92	-1.22	-2.33	0	0	0
WBGene00013895	ZC434.9	I	10356251..10360890	18.03	-1.22	-2.33	1.22e-14	6.45e-13	5.71e-10
WBGene00044767	T23B7.3	II	4850189..4851505	25.31	-1.22	-2.33	7.77e-16	4.5e-14	3.63e-11
WBGene00013090	Y51B9A.8	II	9398866..9399828	3.63	-1.22	-2.33	0.00306	0.03	1
WBGene00000597	col-8	III	complement(7019583..7020600)	3040.49	-1.22	-2.33	1.4e-12	6.13e-11	6.56e-08
WBGene00003956	pcp-1	III	7758730..7761273	63.62	-1.22	-2.33	8.34e-10	2.73e-08	3.9e-05
WBGene00009213	thn-1	IV	12380104..12380857	17.01	-1.22	-2.33	3.1e-06	6.36e-05	0.14
WBGene00009067	F23A7.1	X	16217392..16217666	5.77	-1.22	-2.33	0.00137	0.02	1
WBGene00000110	alh-4	V	complement(6427211..6429927)	156.27	-1.22	-2.33	1.01e-13	4.89e-12	4.73e-09
WBGene00014516	hpo-42	V	complement(16027501..16029338)	1.04	-1.22	-2.33	0.00146	0.02	1
WBGene00016943	acdh-1	I	6497438..6499559	933.95	-1.22	-2.32	0.000107	0.00165	1
WBGene00003524	nas-5	I	9886200..9888216	15.08	-1.21	-2.32	0	0	0
WBGene00020315	T07E3.4	III	6898016..6900603	72.1	-1.22	-2.32	0	0	0
WBGene00018348	F42C5.6	IV	complement(7308442..7309057)	3.91	-1.21	-2.32	4.3e-05	0.000715	1
WBGene00015751	C14A11.6	X	complement(2810484..2814125)	5.89	-1.21	-2.32	1.18e-12	5.2e-11	5.52e-08
WBGene00009617	F41E7.1	X	10279599..10282845	26.97	-1.21	-2.32	1.22e-11	4.8e-10	5.69e-07
WBGene00000752	col-179	X	11201523..11202488	679.25	-1.21	-2.32	2.96e-10	1.02e-08	1.38e-05
WBGene00020707	wago-10	V	343460..347623	0.32	-1.21	-2.32	0.00112	0.01	1
WBGene00017565	ddo-2	V	complement(7433401..7435032)	35.67	-1.22	-2.32	3.15e-12	1.33e-10	1.47e-07
WBGene00022545	ZC196.1	V	8742804..8745045	1.96	-1.21	-2.32	3.52e-06	7.14e-05	0.16
WBGene00016805	C50D2.1	II	111644..114454	0.78	-1.21	-2.31	0.000299	0.0042	1
WBGene00000198	art-1	II	complement(6970668..6972235)	231.77	-1.21	-2.31	2.51e-14	1.29e-12	1.17e-09
WBGene00015064	B0228.7	II	complement(7757190..7758439)	37.6	-1.21	-2.31	8.88e-16	5.13e-14	4.15e-11
WBGene00001633	gly-8	III	11624991..11628238	141.19	-1.21	-2.31	2e-15	1.13e-13	9.34e-11
WBGene00006927	vit-3	X	complement(3567397..3572549)	2405.48	-1.21	-2.31	8.26e-09	2.4e-07	0.000386
WBGene00020847	cgr-1	X	complement(3597273..3600457)	53.33	-1.2	-2.31	5.55e-16	3.26e-14	2.59e-11
WBGene00013872	ZC374.2	X	complement(10034836..10047417)	3.76	-1.21	-2.31	2.62e-09	8.19e-08	0.000122
WBGene00017734	F23C8.5	I	complement(2418450..2420404)	212.81	-1.2	-2.3	5.51e-14	2.73e-12	2.57e-09
WBGene00015693	ugt-28	I	4727301..4730366	12.01	-1.2	-2.3	7.79e-14	3.8e-12	3.64e-09
WBGene00003675	nhr-85	I	complement(13056091..13062122)	5.05	-1.2	-2.3	2.08e-10	7.32e-09	9.74e-06
WBGene00194650	C36A4.14	III	complement(3830279..3832240)	14.52	-1.2	-2.3	5.06e-14	2.51e-12	2.37e-09
WBGene00019818	R02C2.7	V	complement(241326..242616)	13.67	-1.2	-2.3	2.13e-09	6.7e-08	9.97e-05
WBGene00013894	ZC434.8	I	complement(10348049..10349645)	0.72	-1.2	-2.29	0.0016	0.02	1
WBGene00001993	hpd-1	III	10535526..10537683	168.77	-1.2	-2.29	3.2e-14	1.63e-12	1.49e-09
WBGene00013870	ZC373.5	X	complement(10072211..10074291)	14.93	-1.19	-2.29	1.22e-15	6.98e-14	5.71e-11
WBGene00008335	C55A6.6	V	complement(11513705..11514737)	13.3	-1.2	-2.29	4.44e-14	2.22e-12	2.08e-09
WBGene00012213	W02D9.7	I	complement(12559275..12559672)	649.14	-1.19	-2.28	4.94e-14	2.46e-12	2.31e-09
WBGene00004451	rpl-37	III	3528547..3528968	33.26	-1.19	-2.28	3.01e-10	1.04e-08	1.41e-05
WBGene00009952	acaa-2	III	13344917..13346866	251.17	-1.19	-2.28	6.78e-12	2.77e-10	3.17e-07
WBGene00015674	C10E2.4	X	complement(16749755..16751110)	2.14	-1.19	-2.28	0.00338	0.04	1
WBGene00004258	pyc-1	V	complement(11817783..11822529)	119.18	-1.19	-2.28	1.46e-12	6.36e-11	6.81e-08
WBGene00044316	F41G3.21	II	complement(6752352..6752950)	10.18	-1.18	-2.27	1.42e-08	3.96e-07	0.000663
WBGene00000118	alh-12	III	7454012..7455982	110.89	-1.18	-2.27	4.66e-15	2.54e-13	2.18e-10
WBGene00010778	gpdh-2	III	complement(9854075..9859183)	174.85	-1.18	-2.27	1.11e-14	5.89e-13	5.19e-10
WBGene00010962	ctc-3	MtDNA	5678..6449	2978.14	-1.18	-2.27	1.77e-13	8.41e-12	8.26e-09
WBGene00018992	trpl-1	III	complement(2849066..2855419)	0.85	-1.18	-2.26	0.000148	0.00222	1
WBGene00016027	C23H5.8	IV	complement(2111890..2113422)	282.63	-1.18	-2.26	1.23e-05	0.000226	0.57
WBGene00003410	mrp-4	X	9884278..9889704	4.59	-1.18	-2.26	3.8e-14	1.92e-12	1.77e-09
WBGene00007894	C33D3.3	X	10485383..10486659	4.83	-1.18	-2.26	1.3e-07	3.27e-06	0.00607
WBGene00020708	dmd-8	V	complement(334603..336861)	2.01	-1.18	-2.26	5.07e-08	1.33e-06	0.00237
WBGene00013906	ugt-5	V	complement(12790700..12792965)	11.49	-1.18	-2.26	5.33e-13	2.41e-11	2.49e-08
WBGene00001404	fbp-1	I	complement(2580935..2586124)	187.36	-1.17	-2.25	1.34e-13	6.43e-12	6.27e-09
WBGene00020166	T02G5.7	II	7075614..7077191	204.89	-1.17	-2.25	2.99e-13	1.39e-11	1.4e-08
WBGene00012324	rhy-1	II	9161379..9163604	10.63	-1.17	-2.25	2e-15	1.13e-13	9.34e-11
WBGene00020006	set-15	IV	complement(4776370..4780083)	2.32	-1.17	-2.25	1.51e-08	4.21e-07	0.000707
WBGene00019153	H04M03.3	IV	5891572..5893329	10.8	-1.17	-2.25	1.83e-07	4.48e-06	0.00853
WBGene00012433	Y11D7A.9	IV	complement(9254260..9256099)	3.84	-1.17	-2.25	2.21e-06	4.64e-05	0.1
WBGene00017718	F22F4.5	X	complement(5991902..5992835)	51.63	-1.17	-2.25	1.11e-16	6.77e-15	5.19e-12
WBGene00007140	cyp-29A4	V	9654705..9657975	16.11	-1.17	-2.25	0.000485	0.00652	1
WBGene00008390	D1086.3	V	14092863..14093986	688.19	-1.17	-2.25	8.44e-10	2.76e-08	3.94e-05
WBGene00004068	pnk-1	I	6294896..6297636	301.73	-1.16	-2.24	3.6e-12	1.51e-10	1.68e-07
WBGene00016355	lact-5	II	complement(4818572..4821564)	9.56	-1.16	-2.24	7.77e-16	4.5e-14	3.63e-11
WBGene00002025	hsp-60	III	1619742..1625920	47.39	-1.16	-2.24	5.74e-13	2.59e-11	2.68e-08
WBGene00000044	acr-5	III	complement(6509699..6514768)	0.76	-1.16	-2.24	0.00067	0.00874	1
WBGene00019445	frpr-12	V	8902339..8905423	1.24	-1.16	-2.24	3.71e-05	0.000625	1
WBGene00009480	F36F2.7	I	complement(9000097..9001690)	1.51	-1.16	-2.23	0.00126	0.02	1
WBGene00014030	glb-1	III	complement(8922399..8923428)	302.26	-1.16	-2.23	1.32e-12	5.78e-11	6.18e-08
WBGene00013385	Y62E10A.19	IV	complement(13403771..13408271)	9.71	-1.15	-2.23	3.17e-09	9.79e-08	0.000148
WBGene00015792	C15C7.6	X	complement(3167570..3170508)	0.78	-1.16	-2.23	0.00191	0.02	1
WBGene00022515	ttr-48	X	complement(3840866..3842468)	309.52	-1.16	-2.23	1.89e-15	1.07e-13	8.82e-11
WBGene00003159	mcm-7	V	4347166..4349775	0.82	-1.16	-2.23	6.24e-05	0.00101	1
WBGene00001598	glh-1	I	6854688..6857537	4.21	-1.15	-2.22	9.53e-13	4.22e-11	4.45e-08
WBGene00008401	D2005.6	I	complement(7786677..7793539)	0.75	-1.15	-2.22	0.00429	0.04	1
WBGene00003784	nos-2	II	7065637..7067050	2.15	-1.15	-2.22	8.86e-06	0.000167	0.41
WBGene00006530	tba-4	II	10918706..10920184	166.61	-1.15	-2.22	2.42e-13	1.14e-11	1.13e-08
WBGene00014206	nit-1	III	3922207..3923787	22.67	-1.15	-2.22	1.22e-15	6.98e-14	5.71e-11
WBGene00007452	C08F11.3	IV	13619508..13621513	6.33	-1.15	-2.22	7.96e-09	2.33e-07	0.000372
WBGene00012448	cyp-33D3	V	complement(18832327..18837214)	1.89	-1.15	-2.22	0.000238	0.00341	1
WBGene00017838	F26G1.2	II	4763194..4764178	81.08	-1.14	-2.21	9e-12	3.59e-10	4.21e-07
WBGene00004059	pmp-2	II	complement(6884049..6887764)	60.89	-1.15	-2.21	3.33e-16	1.97e-14	1.56e-11
WBGene00008799	F14E5.1	II	8417663..8419754	4.64	-1.14	-2.21	1.34e-07	3.37e-06	0.00628
WBGene00044492	Y54G2A.49	IV	complement(2851693..2853261)	8.33	-1.14	-2.21	2.29e-05	0.000402	1
WBGene00018084	F36A4.5	IV	4265806..4266597	9.33	-1.15	-2.21	8.19e-09	2.38e-07	0.000383
WBGene00009042	F22B5.4	II	8449701..8452679	3.4	-1.14	-2.2	0.000543	0.00722	1
WBGene00007680	maa-1	III	complement(11819805..11822515)	33.22	-1.13	-2.2	0	0	0
WBGene00012170	W01B6.3	IV	complement(10070270..10072626)	1.14	-1.14	-2.2	0.00443	0.05	1
WBGene00017765	gcst-1	V	5712899..5714772	70.76	-1.14	-2.2	6.66e-16	3.88e-14	3.11e-11
WBGene00013883	npr-13	V	complement(14852826..14858596)	1.61	-1.14	-2.2	2.17e-05	0.000384	1
WBGene00005131	srd-53	I	7294038..7295687	0.82	-1.13	-2.19	0.00464	0.05	1
WBGene00013007	Y48E1B.8	II	13585727..13589038	83.65	-1.13	-2.19	3.98e-11	1.5e-09	1.86e-06
WBGene00011045	gpx-2	II	14866766..14869577	103.57	-1.13	-2.19	3.1e-14	1.58e-12	1.45e-09
WBGene00013527	Y73F8A.22	IV	complement(15439190..15441408)	1.9	-1.13	-2.19	0.000516	0.00691	1
WBGene00019865	R04A9.6	X	397567..400695	4.13	-1.13	-2.19	3.23e-09	9.96e-08	0.000151
WBGene00007070	ugt-49	V	10372141..10374261	31.04	-1.13	-2.19	1.33e-14	7e-13	6.23e-10
WBGene00004409	rla-1	I	complement(2069041..2069587)	1763.23	-1.13	-2.18	1.05e-10	3.81e-09	4.9e-06
WBGene00004439	rpl-25.2	I	complement(8329061..8329684)	611.43	-1.13	-2.18	2.16e-10	7.58e-09	1.01e-05
WBGene00017443	F13H8.11	II	complement(6257633..6259998)	15.41	-1.13	-2.18	6.38e-14	3.14e-12	2.98e-09
WBGene00019878	R05D3.3	III	8364632..8366502	0.69	-1.12	-2.18	0.00264	0.03	1
WBGene00017730	F22H10.6	X	complement(16689366..16690860)	42.53	-1.12	-2.18	2.77e-09	8.65e-08	0.00013
WBGene00016422	noah-1	I	complement(5874433..5878954)	4.19	-1.12	-2.17	3.22e-10	1.11e-08	1.51e-05
WBGene00007978	C36B1.11	I	complement(8755843..8757605)	3.69	-1.12	-2.17	1.46e-07	3.66e-06	0.00684
WBGene00004443	rpl-29	IV	13882194..13882663	1471.78	-1.12	-2.17	1.07e-10	3.89e-09	5.02e-06
WBGene00016511	C37H5.13	V	complement(4857159..4862965)	30.7	-1.12	-2.17	1.11e-16	6.77e-15	5.19e-12
WBGene00010963	nduo-4	MtDNA	6506..7808	326.7	-1.12	-2.17	3.5e-09	1.07e-07	0.000164
WBGene00020283	T06A4.3	I	763625..770720	4.35	-1.11	-2.16	3.78e-09	1.15e-07	0.000177
WBGene00077701	poml-3	I	complement(4145312..4147136)	16.95	-1.11	-2.16	3.78e-11	1.44e-09	1.77e-06
WBGene00007109	B0035.6	IV	11320800..11323636	2.46	-1.11	-2.16	2.06e-08	5.64e-07	0.000961
WBGene00014132	ZK896.1	IV	complement(12872829..12875360)	3.82	-1.11	-2.16	6.19e-07	1.41e-05	0.03
WBGene00206536	C14A6.16	V	18146965..18154396	1.24	-1.11	-2.16	6.75e-05	0.00108	1
WBGene00022039	Y65B4BL.7	I	complement(508850..510837)	5.15	-1.1	-2.15	6.12e-07	1.39e-05	0.03
WBGene00015299	C01F1.4	II	4276214..4279268	2.58	-1.11	-2.15	6.94e-07	1.57e-05	0.03
WBGene00020478	T13C2.2	II	6792231..6799265	0.7	-1.11	-2.15	0.00272	0.03	1
WBGene00004454	rpl-41	II	complement(11096571..11097204)	2355.53	-1.11	-2.15	1.45e-10	5.18e-09	6.8e-06
WBGene00001793	gsy-1	II	complement(12866448..12878104)	39.86	-1.1	-2.15	4.88e-15	2.65e-13	2.28e-10
WBGene00002231	knl-1	III	8250636..8254286	0.55	-1.1	-2.15	0.000103	0.0016	1
WBGene00003571	ncx-6	III	complement(9710249..9713928)	2.86	-1.1	-2.15	6.98e-06	0.000135	0.33
WBGene00000402	cdh-10	IV	complement(2436515..2463369)	0.4	-1.1	-2.15	3.99e-05	0.000668	1
WBGene00001569	meg-3	X	complement(1986203..1989605)	1.28	-1.11	-2.15	2.76e-07	6.6e-06	0.01
WBGene00009635	F42F12.3	X	12350588..12351746	46.36	-1.1	-2.15	3.66e-14	1.85e-12	1.71e-09
WBGene00019240	H24K24.3	V	911776..916460	104	-1.1	-2.15	1.33e-15	7.59e-14	6.23e-11
WBGene00018222	F40A3.7	V	complement(7895465..7899861)	4.67	-1.1	-2.15	1.52e-07	3.77e-06	0.00708
WBGene00007181	B0462.1	V	18325035..18328791	1.16	-1.11	-2.15	7.75e-05	0.00123	1
WBGene00004484	rps-15	I	complement(8815512..8816488)	1244.46	-1.09	-2.14	1.5e-10	5.33e-09	7.01e-06
WBGene00017154	ugt-57	X	6991757..6994159	0.62	-1.1	-2.14	0.00366	0.04	1
WBGene00020517	hpo-8	V	6839256..6840256	287.43	-1.1	-2.14	6.38e-13	2.87e-11	2.98e-08
WBGene00007122	B0250.5	V	20493924..20497346	123.69	-1.1	-2.14	3.75e-12	1.57e-10	1.75e-07
WBGene00017858	F27C1.11	I	complement(5433907..5443026)	0.91	-1.09	-2.13	2.37e-06	4.93e-05	0.11
WBGene00004408	rla-0	I	10567894..10569019	2784.48	-1.09	-2.13	2.05e-11	7.95e-10	9.6e-07
WBGene00004495	rps-26	I	14759918..14760663	1876.35	-1.09	-2.13	2.42e-10	8.41e-09	1.13e-05
WBGene00012582	clec-8	II	complement(12575691..12577722)	15.21	-1.09	-2.13	3.72e-12	1.55e-10	1.74e-07
WBGene00000698	col-124	IV	10216450..10217643	2385.1	-1.09	-2.13	3.73e-10	1.27e-08	1.74e-05
WBGene00009926	noah-2	IV	14091254..14096624	2.44	-1.09	-2.13	5.49e-07	1.26e-05	0.03
WBGene00016984	npr-8	X	7377302..7388400	3.73	-1.09	-2.13	1e-08	2.88e-07	0.000469
WBGene00000749	col-176	X	10077613..10078738	4	-1.09	-2.13	3.18e-06	6.53e-05	0.15
WBGene00018286	F41E6.5	V	8603564..8605469	25.88	-1.09	-2.13	9.1e-13	4.04e-11	4.26e-08
WBGene00008334	sdz-8	V	complement(11515086..11516178)	5.36	-1.09	-2.13	5.45e-08	1.43e-06	0.00255
WBGene00009292	F31D4.5	V	20854143..20858576	0.97	-1.09	-2.13	0.00158	0.02	1
WBGene00010242	F58D5.2	I	complement(12065947..12068660)	23.89	-1.09	-2.12	6.07e-13	2.73e-11	2.84e-08
WBGene00022497	Y119D3B.21	III	1214952..1215287	3869.18	-1.08	-2.12	3.77e-11	1.43e-09	1.76e-06
WBGene00004420	rpl-9	III	complement(7572105..7572831)	1560.49	-1.08	-2.12	1.18e-10	4.26e-09	5.51e-06
WBGene00011554	T07A5.1	III	complement(10303410..10306145)	5.05	-1.08	-2.12	3.02e-07	7.2e-06	0.01
WBGene00004497	rps-28	IV	1659691..1660011	1897	-1.08	-2.12	4.72e-10	1.59e-08	2.21e-05
WBGene00004477	rps-8	IV	complement(7312981..7313864)	2934.45	-1.08	-2.12	4.56e-11	1.71e-09	2.13e-06
WBGene00001157	ech-8	IV	complement(10236629..10239114)	24.96	-1.08	-2.12	3.92e-13	1.81e-11	1.83e-08
WBGene00004001	pgp-7	X	complement(10864969..10870237)	0.38	-1.09	-2.12	0.00251	0.03	1
WBGene00012441	glb-28	X	complement(15314984..15317223)	2.28	-1.09	-2.12	0.000488	0.00655	1
WBGene00022584	ZC266.1	V	complement(4694976..4700289)	14.22	-1.08	-2.12	1.44e-15	8.22e-14	6.75e-11
WBGene00012280	W05E10.1	V	complement(11689422..11691691)	12.69	-1.09	-2.12	1.53e-12	6.67e-11	7.16e-08
WBGene00008560	pho-13	II	complement(8804838..8806945)	10.64	-1.08	-2.11	1.68e-05	0.000301	0.78
WBGene00004255	epac-1	III	10189218..10195399	0.52	-1.08	-2.11	0.000812	0.01	1
WBGene00018333	cyp-33E3	IV	8615022..8616021	2.87	-1.08	-2.11	0.000171	0.00253	1
WBGene00007692	C23H4.3	X	12226203..12229878	13.05	-1.08	-2.11	5.02e-12	2.07e-10	2.35e-07
WBGene00001152	ech-3	V	8022294..8023308	22.43	-1.08	-2.11	1.69e-13	8.07e-12	7.91e-09
WBGene00007152	clec-225	V	complement(13133750..13134858)	6.67	-1.08	-2.11	1.57e-06	3.37e-05	0.07
WBGene00008522	F02D8.5	V	14971436..14972184	154.21	-1.08	-2.11	1.42e-10	5.06e-09	6.61e-06
WBGene00009486	F36G9.7	V	complement(15968422..15969753)	8.5	-1.08	-2.11	0.000304	0.00427	1
WBGene00010959	nduo-1	MtDNA	1763..2635	625.35	-1.08	-2.11	4.44e-10	1.5e-08	2.07e-05
WBGene00009466	F36D1.7	I	11263148..11263661	30.63	-1.07	-2.1	2.87e-12	1.22e-10	1.34e-07
WBGene00011156	R09B3.3	I	complement(11910328..11911021)	123.2	-1.07	-2.1	1.61e-11	6.26e-10	7.52e-07
WBGene00004020	pho-1	II	complement(5233158..5235926)	42.32	-1.07	-2.1	1.05e-08	3.02e-07	0.000493
WBGene00000971	dhs-7	II	complement(7206990..7208379)	8.36	-1.07	-2.1	1.19e-08	3.35e-07	0.000554
WBGene00006853	unc-130	II	11281986..11283954	2.65	-1.07	-2.1	8.67e-06	0.000164	0.41
WBGene00008446	E01G4.3	II	complement(13460991..13469602)	260.42	-1.07	-2.1	4.5e-12	1.87e-10	2.1e-07
WBGene00014978	ZC47.8	III	complement(1277960..1278991)	2.17	-1.07	-2.1	0.000337	0.00468	1
WBGene00020819	T26A5.2	III	6467382..6471654	0.38	-1.07	-2.1	0.00229	0.03	1
WBGene00015523	ztf-30	III	complement(8595368..8597870)	1.24	-1.07	-2.1	0.000251	0.00359	1
WBGene00000750	col-177	X	complement(10999742..11001852)	1.06	-1.07	-2.1	0.00164	0.02	1
WBGene00012777	lact-8	V	complement(11091014..11093614)	9.73	-1.07	-2.1	2.53e-13	1.19e-11	1.18e-08
WBGene00004476	rps-7	I	10330879..10331747	2647.96	-1.06	-2.09	1.76e-10	6.2e-09	8.22e-06
WBGene00013510	Y71A12B.13	I	13961011..13969571	2.77	-1.07	-2.09	1.13e-08	3.22e-07	0.00053
WBGene00002238	kars-1	II	complement(7070186..7072415)	70.02	-1.06	-2.09	8.46e-12	3.39e-10	3.95e-07
WBGene00010943	M176.4	II	9420480..9422199	75.14	-1.06	-2.09	5.42e-10	1.81e-08	2.53e-05
WBGene00022597	ZC395.5	III	5267809..5268781	42.88	-1.06	-2.09	8.17e-09	2.38e-07	0.000382
WBGene00016595	C42D4.2	IV	7180544..7182993	9.5	-1.06	-2.09	8.17e-09	2.38e-07	0.000382
WBGene00010554	mlc-6	X	complement(14245732..14246611)	5.07	-1.06	-2.09	7e-05	0.00112	1
WBGene00018138	folt-2	V	complement(2872465..2875600)	214.23	-1.06	-2.09	0.000124	0.0019	1
WBGene00000829	ctb-1	MtDNA	4504..5621	1868.44	-1.07	-2.09	2.53e-10	8.79e-09	1.18e-05
WBGene00015889	C17C3.3	II	5561763..5563523	2.87	-1.06	-2.08	9.07e-07	2.02e-05	0.04
WBGene00004447	rpl-33	II	7105556..7106462	1420.64	-1.06	-2.08	7.27e-10	2.4e-08	3.4e-05
WBGene00012179	W01D2.1	II	14815518..14816212	1490.45	-1.06	-2.08	2.02e-09	6.38e-08	9.46e-05
WBGene00003917	par-2	III	1081403..1095073	1.05	-1.06	-2.08	1.6e-06	3.44e-05	0.07
WBGene00010972	R01H10.4	III	10254852..10257227	26.46	-1.06	-2.08	1.86e-13	8.82e-12	8.67e-09
WBGene00019019	frpr-10	IV	7970525..7973363	1.45	-1.06	-2.08	0.00102	0.01	1
WBGene00015766	C14C11.2	V	5660928..5663496	0.89	-1.05	-2.08	0.0005	0.00671	1
WBGene00003474	mtl-2	V	complement(14018272..14018643)	2617.6	-1.06	-2.08	1.24e-08	3.49e-07	0.00058
WBGene00013875	ZC376.3	V	complement(14168362..14171457)	9.37	-1.06	-2.08	7.14e-12	2.9e-10	3.34e-07
WBGene00019183	npr-30	III	3321..11940	2.41	-1.05	-2.07	1.97e-06	4.17e-05	0.09
WBGene00004494	rps-25	IV	complement(5947036..5947605)	3186.73	-1.05	-2.07	5.4e-10	1.81e-08	2.53e-05
WBGene00044574	F23G4.1	X	complement(6601558..6603212)	3.7	-1.05	-2.07	0.00385	0.04	1
WBGene00006351	sur-5	X	complement(7301357..7305570)	81.25	-1.05	-2.07	1.18e-10	4.26e-09	5.52e-06
WBGene00017244	apy-1	X	complement(7568134..7569722)	194.41	-1.05	-2.07	2.7e-12	1.15e-10	1.26e-07
WBGene00002260	lbp-8	V	13890700..13891362	6.48	-1.05	-2.07	0.00211	0.02	1
WBGene00012688	Y39B6A.29	V	complement(19020487..19024765)	2.12	-1.05	-2.07	0.000212	0.00308	1
WBGene00219286	C04F12.16	I	9704952..9705293	9.28	-1.04	-2.06	0.000293	0.00413	1
WBGene00016890	lst-5	II	7022927..7024930	6.64	-1.04	-2.06	3.93e-08	1.05e-06	0.00184
WBGene00013851	ZC101.1	II	complement(14675263..14684296)	2.08	-1.04	-2.06	6.48e-05	0.00104	1
WBGene00013156	Y53F4B.9	II	complement(15004865..15010416)	1.44	-1.04	-2.06	1.24e-06	2.72e-05	0.06
WBGene00000975	dhs-12	IV	10145249..10146225	72.4	-1.04	-2.06	1.13e-13	5.42e-12	5.26e-09
WBGene00004410	rla-2	IV	complement(13369424..13370285)	1019.45	-1.04	-2.06	3.6e-10	1.23e-08	1.68e-05
WBGene00017294	F09E10.1	X	1502880..1503219	249.09	-1.04	-2.06	6.55e-10	2.17e-08	3.06e-05
WBGene00022498	hsd-2	X	5005269..5007024	3.09	-1.05	-2.06	7.06e-06	0.000136	0.33
WBGene00017720	F22F7.2	V	2122827..2127360	4.01	-1.04	-2.06	8.74e-09	2.53e-07	0.000409
WBGene00015692	ugt-25	I	4731604..4735279	55.55	-1.03	-2.05	3.6e-05	0.000609	1
WBGene00010155	F56F3.4	III	4468878..4470809	1.55	-1.04	-2.05	0.000192	0.00281	1
WBGene00004470	rps-1	III	4475918..4476887	2301.36	-1.03	-2.05	4.48e-10	1.52e-08	2.09e-05
WBGene00012426	Y11D7A.1	IV	complement(9228277..9231051)	1.38	-1.03	-2.05	0.0011	0.01	1
WBGene00007106	B0035.3	IV	complement(11314077..11315050)	15.33	-1.03	-2.05	7.11e-12	2.89e-10	3.32e-07
WBGene00019759	M03F4.6	X	complement(4964409..4969359)	5.28	-1.04	-2.05	1.35e-08	3.78e-07	0.000632
WBGene00016782	phat-3	V	4043916..4045001	24.49	-1.04	-2.05	9.53e-14	4.61e-12	4.45e-09
WBGene00019444	frpr-11	V	8907629..8909442	6.43	-1.04	-2.05	3.6e-08	9.65e-07	0.00168
WBGene00000255	bli-5	III	complement(13427723..13429713)	3.69	-1.03	-2.04	9.61e-05	0.00149	1
WBGene00004493	rps-24	IV	385894..386606	2224.7	-1.03	-2.04	7.78e-10	2.55e-08	3.64e-05
WBGene00000692	col-118	IV	8848182..8849676	39.27	-1.03	-2.04	8.7e-13	3.87e-11	4.07e-08
WBGene00000608	col-19	X	421707..422776	1812.1	-1.03	-2.04	3.43e-09	1.05e-07	0.00016
WBGene00020137	T01B10.5	X	8495322..8497959	3.56	-1.03	-2.04	8.4e-05	0.00132	1
WBGene00011083	glo-1	X	complement(9872910..9882214)	23.38	-1.03	-2.04	2e-12	8.63e-11	9.35e-08
WBGene00010010	gmeb-2	X	15882100..15885374	4.93	-1.03	-2.04	5.96e-09	1.77e-07	0.000278
WBGene00019978	hacd-1	V	1460369..1461614	485.99	-1.03	-2.04	3.33e-09	1.03e-07	0.000156
WBGene00020516	T15B7.1	V	6842774..6846668	81.43	-1.03	-2.04	4.81e-08	1.27e-06	0.00225
WBGene00011285	ttr-28	V	complement(12904310..12905185)	5.85	-1.03	-2.04	4.23e-06	8.46e-05	0.2
WBGene00009429	F35E12.5	V	complement(13737007..13738471)	78.11	-1.03	-2.04	1.7e-10	6.02e-09	7.97e-06
WBGene00008595	clec-56	V	14474441..14476795	54.89	-1.03	-2.04	8.94e-12	3.58e-10	4.18e-07
WBGene00000239	bas-1	III	5612274..5614679	35.07	-1.02	-2.03	4.43e-11	1.66e-09	2.07e-06
WBGene00004481	rps-12	III	5679239..5680187	1693.2	-1.02	-2.03	3.54e-09	1.08e-07	0.000165
WBGene00017166	aldo-2	III	complement(5874672..5876625)	1061.49	-1.02	-2.03	1.66e-09	5.27e-08	7.75e-05
WBGene00019825	R02D3.8	IV	complement(255967..257199)	22.93	-1.02	-2.03	5.43e-09	1.63e-07	0.000254
WBGene00000693	col-119	IV	complement(8978823..8979812)	7880.44	-1.02	-2.03	2.2e-10	7.68e-09	1.03e-05
WBGene00001750	gst-2	IV	complement(10140330..10141513)	2.27	-1.02	-2.03	0.00104	0.01	1
WBGene00010505	K02D3.2	X	complement(13708721..13711964)	1.82	-1.02	-2.03	0.00436	0.05	1
WBGene00013946	ZK228.3	V	complement(18458236..18461231)	53.22	-1.02	-2.03	2.46e-14	1.27e-12	1.15e-09
WBGene00009696	F44F1.4	I	complement(13263803..13265570)	2.15	-1.01	-2.02	0.000263	0.00375	1
WBGene00014244	ZK1307.1	II	complement(9654343..9655599)	78.46	-1.01	-2.02	4.5e-12	1.87e-10	2.1e-07
WBGene00011271	flad-1	II	9944026..9947121	14.84	-1.02	-2.02	3.66e-15	2.01e-13	1.71e-10
WBGene00004483	rps-14	III	complement(7178693..7179606)	1583.21	-1.01	-2.02	1.02e-09	3.3e-08	4.76e-05
WBGene00000395	cdh-3	III	complement(7741273..7754448)	0.21	-1.02	-2.02	0.00014	0.00211	1
WBGene00014028	trxr-2	III	8913727..8916746	4.01	-1.01	-2.02	5.99e-08	1.56e-06	0.0028
WBGene00016987	CC8.2	IV	complement(3645163..3648684)	30.33	-1.02	-2.02	1.54e-12	6.71e-11	7.2e-08
WBGene00016614	trpp-12	X	2409690..2412966	28.67	-1.01	-2.02	2.52e-12	1.08e-10	1.18e-07
WBGene00012445	Y16B4A.2	X	complement(14761907..14771851)	23.36	-1.01	-2.02	0.000525	0.00701	1
WBGene00012339	W07G4.5	V	13047978..13049235	84.71	-1.01	-2.02	3.96e-13	1.82e-11	1.85e-08
WBGene00021350	Y37E3.8	I	complement(2069679..2070607)	2590.61	-1.01	-2.01	9.81e-10	3.18e-08	4.59e-05
WBGene00002257	lbp-5	I	complement(6731269..6732280)	40.28	-1.01	-2.01	1.74e-09	5.52e-08	8.14e-05
WBGene00219748	linc-46	II	complement(1990692..1991487)	5.61	-1.01	-2.01	1.49e-06	3.23e-05	0.07
WBGene00021248	Y22D7AL.10	III	complement(1617153..1618954)	66.82	-1.01	-2.01	1.45e-08	4.04e-07	0.000678
WBGene00001063	dpy-1	III	complement(2034977..2047997)	0.41	-1.01	-2.01	0.00221	0.03	1
WBGene00004490	rps-21	III	complement(7189141..7189631)	1715.43	-1	-2.01	1.02e-08	2.93e-07	0.000478
WBGene00004100	pqn-8	III	complement(9996211..9997920)	7.2	-1.01	-2.01	1.6e-10	5.67e-09	7.48e-06
WBGene00018468	tag-80	IV	7588931..7628234	0.35	-1.01	-2.01	3.95e-08	1.05e-06	0.00185
WBGene00011291	R102.4	IV	complement(10691991..10695303)	58.14	-1.01	-2.01	3.03e-11	1.16e-09	1.42e-06
WBGene00001685	gpd-3	X	complement(3112083..3113382)	1067.32	-1.01	-2.01	3.65e-10	1.25e-08	1.71e-05
WBGene00020674	T22B7.7	X	complement(5651870..5653925)	1676.61	-1.01	-2.01	9.88e-10	3.2e-08	4.62e-05
WBGene00000217	asp-4	X	complement(13218977..13221469)	1783.08	-1.01	-2.01	5.73e-10	1.91e-08	2.68e-05
WBGene00020388	T10B5.2	V	complement(1848073..1851445)	0.68	-1.01	-2.01	0.00236	0.03	1
WBGene00045305	ZC250.4	V	complement(5812313..5813157)	167.78	-1.01	-2.01	3.59e-12	1.51e-10	1.68e-07
WBGene00010965	ctc-2	MtDNA	9649..10348	2230.69	-1	-2.01	2.45e-10	8.52e-09	1.14e-05
WBGene00001243	elo-5	IV	complement(5374598..5377275)	443.74	-1	-2	5.2e-10	1.74e-08	2.43e-05
WBGene00004453	rpl-39	V	complement(7775738..7776086)	2418.4	-1	-2	1.26e-08	3.54e-07	0.000589

## Sheet: S1b-NHR-49 DOWN
WB GeneID	Name	Chromosome	Region	Max group mean	Log₂ fold change	Fold change	P-value	FDR p-value	Bonferroni		GO Enrichment Analysis from Wormbase							PANTHER GO-Slim Biological Process	Caenorhabditis elegans - REFLIST (19921)	Input (1072)	Input (expected)	Input (over/under)	Input (fold Enrichment)	raw P-value	FDR		GO Enrichment Analysis from David (Biological Processes)														Gene Group 1	Enrichment Score: 28.259815727111683
WBGene00004246	puf-10	I	complement(212256..215491)	1.78	1.52	2.87	2.57e-07	6.21e-06	0.01		Term	Expected	Observed	Enrichment Fold Change	P value	Q value		innate immune response (GO:0045087)	120	51	6.46	+	7.9	1.37e-25	1.99e-22		Category	Term	Count	%	PValue	Genes	List Total	Pop Hits	Pop Total	Fold Enrichment	Bonferroni	Benjamini	FDR		WORMBASE_GENE_ID	Gene Name
WBGene00022040	Y65B4BR.1	I	562736..565181	25.23	4.1	17.13	0	0	0		response to biotic stimulus GO:0009607	14	108	7.6	3.3e-64	4.1e-62		defense response (GO:0006952)	123	51	6.62	+	7.71	3.36e-25	2.45e-22		GOTERM_BP_ALL	GO:0002376~immune system process	111	10.2116	3.03921e-61	WBGENE00006627, WBGENE00019100, WBGENE00008199, WBGENE00008631, WBGENE00015574, WBGENE00003995, WBGENE00015216, WBGENE00022848, WBGENE00022645, WBGENE00007440, WBGENE00022644, WBGENE00017678, WBGENE00044073, WBGENE00021517, WBGENE00021518, WBGENE00021519, WBGENE00021582, WBGENE00021583, WBGENE00019931, WBGENE00016542, WBGENE00020456, WBGENE00020455, WBGENE00009166, WBGENE00017726, WBGENE00018729,…	585	337	11627	6.54644	4.57097e-58	4.57097e-58	5.05138e-58		WBGene00044457	hypothetical protein(C18H7.11)
WBGene00018921	sago-2	I	618207..621463	29.26	2.06	4.18	0	0	0		defense response GO:0006952	14	108	7.6	4.5e-64	4.1e-62		response to stress (GO:0006950)	212	58	11.41	+	5.08	4.94e-21	2.4e-18		GOTERM_BP_ALL	GO:0045087~innate immune response	109	10.0276	7.64228e-61	WBGENE00006627, WBGENE00019100, WBGENE00008199, WBGENE00008631, WBGENE00015574, WBGENE00003995, WBGENE00015216, WBGENE00022848, WBGENE00022645, WBGENE00007440, WBGENE00022644, WBGENE00017678, WBGENE00044073, WBGENE00021517, WBGENE00021518, WBGENE00021519, WBGENE00021582, WBGENE00021583, WBGENE00019931, WBGENE00016542, WBGENE00020456, WBGENE00020455, WBGENE00009166, WBGENE00017726, WBGENE00018729,…	585	326	11627	6.64539	1.1494e-57	5.747e-58	1.2702e-57		WBGene00021590	hypothetical protein(Y46D2A.2)
WBGene00045052	K12C11.6	I	1337020..1338120	32.46	1.22	2.33	4.41e-13	2.02e-11	2.06e-08		immune system process GO:0002376	9.5	84	8.8	3.4e-56	1.4e-54		response to stimulus (GO:0050896)	627	72	33.74	+	2.13	1.34e-08	4.87e-06		GOTERM_BP_ALL	GO:0006952~defense response	128	11.7755	1.13489e-59	WBGENE00006627, WBGENE00019100, WBGENE00008199, WBGENE00008631, WBGENE00015574, WBGENE00003995, WBGENE00015216, WBGENE00007440, WBGENE00022848, WBGENE00022645, WBGENE00022644, WBGENE00009400, WBGENE00017678, WBGENE00044073, WBGENE00021517, WBGENE00021518, WBGENE00021519, WBGENE00021582, WBGENE00021583, WBGENE00019931, WBGENE00020456, WBGENE00016542, WBGENE00020455, WBGENE00009166, WBGENE00017726,…	585	475	11627	5.35585	1.70688e-56	5.68959e-57	1.88627e-56		WBGene00015259	Downstream Of DAF-16 (regulated by DAF-16)(dod-20)
WBGene00045053	K12C11.7	I	1338785..1339769	19.48	1.04	2.06	5.04e-11	1.89e-09	2.36e-06		response to topologically incorrect protein GO:0035966	7.7	32	4.1	2.1e-12	6.7e-11		gene expression (GO:0010467)	957	20	51.5	-	0.39	1.05e-06	0.000306		GOTERM_BP_ALL	GO:0006955~immune response	109	10.0276	1.2838e-59	WBGENE00006627, WBGENE00019100, WBGENE00008199, WBGENE00008631, WBGENE00015574, WBGENE00003995, WBGENE00015216, WBGENE00022848, WBGENE00022645, WBGENE00007440, WBGENE00022644, WBGENE00017678, WBGENE00044073, WBGENE00021517, WBGENE00021518, WBGENE00021519, WBGENE00021582, WBGENE00021583, WBGENE00019931, WBGENE00016542, WBGENE00020456, WBGENE00020455, WBGENE00009166, WBGENE00017726, WBGENE00018729,…	585	334	11627	6.48622	1.93083e-56	4.82708e-57	2.13376e-56		WBGene00022644	Downstream Of DAF-16 (regulated by DAF-16)(dod-19)
WBGene00044349	Y71G12B.32	I	complement(1813909..1816061)	8.59	1.51	2.84	4.94e-14	2.46e-12	2.31e-09		iron ion binding GO:0005506	4.7	21	4.5	1.4e-09	3.4e-08		Analysis Type:	PANTHER Overrepresentation Test (Released 20190711)								GOTERM_BP_ALL	GO:0006950~response to stress	157	14.4434	9.65433e-35	WBGENE00019100, WBGENE00006627, WBGENE00001877, WBGENE00008631, WBGENE00008199, WBGENE00015574, WBGENE00003995, WBGENE00016204, WBGENE00015216, WBGENE00022645, WBGENE00007440, WBGENE00022848, WBGENE00022644, WBGENE00016151, WBGENE00017678, WBGENE00009400, WBGENE00044073, WBGENE00003405, WBGENE00021517, WBGENE00021518, WBGENE00016997, WBGENE00021519, WBGENE00007633, WBGENE00021582, WBGENE00021583,…	585	1117	11627	2.79356	1.45201e-31	2.90402e-32	1.60462e-31		WBGene00022645	hypothetical protein(ZK6.11)
WBGene00022142	Y71G12B.2	I	1816150..1818509	7.87	1.62	3.06	7.31e-14	3.57e-12	3.41e-09		IRE1-mediated unfolded protein response GO:0036498	4.7	21	4.5	1.4e-09	3.4e-08		Annotation Version and Release Date:	PANTHER version 14.1 Released 2019-03-12								GOTERM_BP_ALL	GO:0051707~response to other organism	38	3.49586	4.03519e-17	WBGENE00008988, WBGENE00003096, WBGENE00003094, WBGENE00008199, WBGENE00000560, WBGENE00015574, WBGENE00004809, WBGENE00003995, WBGENE00002187, WBGENE00009291, WBGENE00000558, WBGENE00000841, WBGENE00009426, WBGENE00000556, WBGENE00018384, WBGENE00009432, WBGENE00009433, WBGENE00004987, WBGENE00009431, WBGENE00016669, WBGENE00015932, WBGENE00015933, WBGENE00010034, WBGENE00009971, WBGENE00019215,…	585	143	11627	5.28153	6.06893e-14	1.01149e-14	6.70677e-14		WBGene00018823	hypothetical protein(F54E2.1)
WBGene00044347	Y71G12B.30	I	complement(1818513..1822931)	1.24	1.44	2.71	0.000154	0.0023	1		tetrapyrrole binding GO:0046906	6.1	21	3.5	1.9e-07	3.3e-06		Analyzed List:	Client Text Box Input (Caenorhabditis elegans)								GOTERM_BP_ALL	GO:0043207~response to external biotic stimulus	38	3.49586	4.03519e-17	WBGENE00008988, WBGENE00003096, WBGENE00003094, WBGENE00008199, WBGENE00000560, WBGENE00015574, WBGENE00004809, WBGENE00003995, WBGENE00002187, WBGENE00009291, WBGENE00000558, WBGENE00000841, WBGENE00009426, WBGENE00000556, WBGENE00018384, WBGENE00009432, WBGENE00009433, WBGENE00004987, WBGENE00009431, WBGENE00016669, WBGENE00015932, WBGENE00015933, WBGENE00010034, WBGENE00009971, WBGENE00019215,…	585	143	11627	5.28153	6.06893e-14	1.01149e-14	6.70677e-14		WBGene00008698	hypothetical protein(F11D11.3)
WBGene00021354	fpn-1.1	I	complement(2113655..2118550)	80.5	1.18	2.27	8.5e-14	4.14e-12	3.97e-09		extracellular space GO:0005615	12	28	2.4	9.6e-06	0.00015		Reference List:	Caenorhabditis elegans (all genes in database)								GOTERM_BP_ALL	GO:0009607~response to biotic stimulus	38	3.49586	5.17187e-17	WBGENE00008988, WBGENE00003096, WBGENE00003094, WBGENE00008199, WBGENE00000560, WBGENE00015574, WBGENE00004809, WBGENE00003995, WBGENE00002187, WBGENE00009291, WBGENE00000558, WBGENE00000841, WBGENE00009426, WBGENE00000556, WBGENE00018384, WBGENE00009432, WBGENE00009433, WBGENE00004987, WBGENE00009431, WBGENE00016669, WBGENE00015932, WBGENE00015933, WBGENE00010034, WBGENE00009971, WBGENE00019215,…	585	144	11627	5.24485	7.77849e-14	1.11121e-14	8.59602e-14		WBGene00021517	hypothetical protein(Y41D4B.15)
WBGene00017735	did-2	I	complement(2420831..2421742)	179.03	1.06	2.08	3.6e-12	1.51e-10	1.68e-07		lytic vacuole GO:0000323	4.2	14	3.4	1.7e-05	0.00024		Test Type:	FISHER								GOTERM_BP_ALL	GO:0098542~defense response to other organism	37	3.40386	1.34131e-16	WBGENE00008988, WBGENE00003096, WBGENE00003094, WBGENE00008199, WBGENE00000560, WBGENE00015574, WBGENE00004809, WBGENE00003995, WBGENE00002187, WBGENE00009291, WBGENE00000558, WBGENE00000841, WBGENE00009426, WBGENE00000556, WBGENE00018384, WBGENE00009432, WBGENE00009433, WBGENE00004987, WBGENE00009431, WBGENE00016669, WBGENE00015932, WBGENE00015933, WBGENE00010034, WBGENE00009971, WBGENE00019215,…	585	140	11627	5.25274	1.66978e-13	2.08722e-14	1.88738e-13		WBGene00021518	hypothetical protein(hpo-6)
WBGene00021275	dmsr-2	I	2533268..2542092	8.44	1.06	2.08	2.88e-11	1.1e-09	1.35e-06		extracellular region GO:0005576	22	41	1.8	8.8e-05	0.0011		Correction:	FDR								GOTERM_BP_ALL	GO:0042742~defense response to bacterium	34	3.12787	1.69368e-16	WBGENE00008988, WBGENE00003096, WBGENE00003094, WBGENE00008199, WBGENE00015574, WBGENE00004809, WBGENE00003995, WBGENE00002187, WBGENE00009291, WBGENE00009426, WBGENE00018384, WBGENE00000556, WBGENE00009432, WBGENE00009433, WBGENE00004987, WBGENE00009431, WBGENE00016669, WBGENE00015932, WBGENE00015933, WBGENE00010034, WBGENE00009971, WBGENE00019215, WBGENE00019970, WBGENE00019214, WBGENE00019213,…	585	118	11627	5.72676	3.33955e-13	3.70814e-14	3.66374e-13		WBGene00016425	hypothetical protein(C34H4.2)
WBGene00022110	Y71F9AL.4	I	2903596..2907751	4.14	1.46	2.74	3.58e-13	1.66e-11	1.67e-08		membrane GO:0016020	260	315	1.2	0.0004	0.0046											GOTERM_BP_ALL	GO:0009617~response to bacterium	34	3.12787	2.93039e-16	WBGENE00008988, WBGENE00003096, WBGENE00003094, WBGENE00008199, WBGENE00015574, WBGENE00004809, WBGENE00003995, WBGENE00002187, WBGENE00009291, WBGENE00009426, WBGENE00018384, WBGENE00000556, WBGENE00009432, WBGENE00009433, WBGENE00004987, WBGENE00009431, WBGENE00016669, WBGENE00015932, WBGENE00015933, WBGENE00010034, WBGENE00009971, WBGENE00019215, WBGENE00019970, WBGENE00019214, WBGENE00019213,…	585	120	11627	5.63131	5.00933e-13	5.00711e-14	5.55112e-13		WBGene00016424	hypothetical protein(C34H4.1)
WBGene00001046	dnj-28	I	2996406..3001378	2.07	1.72	3.3	2.3e-08	6.29e-07	0.00108		intrinsic component of membrane GO:0031224	230	280	1.2	0.0006	0.0063		GO biological process complete	Caenorhabditis elegans - REFLIST (19921)	Input (1072)	Input (expected)	Input (over/under)	Input (fold Enrichment)	raw P-value	FDR		GOTERM_BP_ALL	GO:0050896~response to stimulus	241	22.1711	7.51767e-10	WBGENE00019100, WBGENE00006627, WBGENE00016005, WBGENE00006628, WBGENE00008199, WBGENE00008158, WBGENE00015574, WBGENE00016204, WBGENE00001546, WBGENE00007440, WBGENE00022848, WBGENE00016151, WBGENE00009400, WBGENE00006630, WBGENE00006631, WBGENE00044073, WBGENE00003405, WBGENE00016610, WBGENE00021582, WBGENE00021583, WBGENE00019931, WBGENE00020456, WBGENE00016542, WBGENE00020455, WBGENE00009166,…	585	3437	11627	1.39364	1.13066e-06	1.02787e-07	1.24949e-06		WBGene00019660	hypothetical protein(K11H12.4)
WBGene00016663	C45E1.4	I	complement(3115036..3125145)	14.29	2.36	5.14	0	0	0		neuropeptide signaling pathway GO:0007218	5	11	2.2	0.0045	0.044		response to gamma radiation (GO:0010332)	13	6	0.7	+	8.58	0.000267	0.0242		GOTERM_BP_ALL	GO:0050829~defense response to Gram-negative bacterium	22	2.02392	7.78252e-10	WBGENE00008988, WBGENE00009432, WBGENE00009433, WBGENE00003096, WBGENE00009431, WBGENE00008199, WBGENE00015574, WBGENE00004809, WBGENE00003995, WBGENE00015932, WBGENE00010034, WBGENE00015933, WBGENE00009971, WBGENE00019215, WBGENE00019214, WBGENE00019213, WBGENE00010125, WBGENE00020579, WBGENE00015768, WBGENE00009426, WBGENE00019779, WBGENE00000556	585	85	11627	5.14417	1.17049e-06	9.75409e-08	1.29351e-06		WBGene00044073	hypothetical protein(tag-244)
WBGene00021175	math-46	I	3745589..3748220	1.51	2.4	5.26	2.73e-07	6.54e-06	0.01									PERK-mediated unfolded protein response (GO:0036499)	23	10	1.24	+	8.08	3.65e-06	0.000615		GOTERM_BP_ALL	GO:0009605~response to external stimulus	48	4.41582	3.1792e-06	WBGENE00008988, WBGENE00003096, WBGENE00016005, WBGENE00001165, WBGENE00003094, WBGENE00001950, WBGENE00008199, WBGENE00000560, WBGENE00015574, WBGENE00004809, WBGENE00003995, WBGENE00016204, WBGENE00002187, WBGENE00009291, WBGENE00003856, WBGENE00000558, WBGENE00000841, WBGENE00009426, WBGENE00002881, WBGENE00000556, WBGENE00018384, WBGENE00009432, WBGENE00009433, WBGENE00004987, WBGENE00009431,…	585	464	11627	2.05606	0.00477011	0.000367742	0.00528393
WBGene00020038	R12E2.13	I	complement(4177305..4178447)	124.18	1.08	2.12	9.49e-10	3.09e-08	4.43e-05									innate immune response (GO:0045087)	223	83	12	+	6.92	1.44e-37	1.5e-34		GOTERM_BP_ALL	GO:0050830~defense response to Gram-positive bacterium	10	0.919963	0.00012894	WBGENE00003096, WBGENE00009291, WBGENE00004987, WBGENE00003094, WBGENE00000522, WBGENE00016669, WBGENE00018731, WBGENE00002271, WBGENE00018384, WBGENE00019970	585	40	11627	4.9688	0.176291	0.0137572	0.214091		Gene Group 2	Enrichment Score: 25.0877301004082
WBGene00017001	D1007.3	I	complement(4575782..4577200)	8.91	2.33	5.04	0	0	0									immune response (GO:0006955)	225	83	12.11	+	6.86	2.45e-37	1.91e-34		GOTERM_BP_ALL	GO:0010332~response to gamma radiation	6	0.551978	0.000185323	WBGENE00000373, WBGENE00007864, WBGENE00018646, WBGENE00014173, WBGENE00004052, WBGENE00004053	585	12	11627	9.93761	0.243272	0.0184119	0.307575		WORMBASE_GENE_ID	Gene Name
WBGene00045048	D1007.19	I	complement(4589380..4589899)	6.26	1.4	2.65	4.25e-07	9.93e-06	0.02									immune system process (GO:0002376)	230	84	12.38	+	6.79	1.62e-37	1.45e-34		GOTERM_BP_ALL	GO:0006026~aminoglycan catabolic process	9	0.827967	0.00160133	WBGENE00020141, WBGENE00003094, WBGENE00010799, WBGENE00011159, WBGENE00011166, WBGENE00011923, WBGENE00000503, WBGENE00011162, WBGENE00007467	585	45	11627	3.97504	0.910215	0.139848	2.6285		WBGene00015932	hypothetical protein(C17H12.6)
WBGene00000272	bro-1	I	5186943..5188616	1.17	2.11	4.31	0.00364	0.04	1									ER-nucleus signaling pathway (GO:0006984)	31	11	1.67	+	6.59	5.8e-06	0.000884		GOTERM_BP_ALL	GO:0010212~response to ionizing radiation	7	0.643974	0.00276072	WBGENE00000235, WBGENE00000373, WBGENE00007864, WBGENE00018646, WBGENE00014173, WBGENE00004052, WBGENE00004053	585	29	11627	4.79747	0.984359	0.216967	4.49089		WBGene00010125	Downstream Of DAF-16 (regulated by DAF-16)(dod-22)
WBGene00018908	fncm-1	I	5190148..5195246	3.61	3.84	14.37	0	0	0									defense response to other organism (GO:0098542)	291	97	15.66	+	6.19	1.79e-40	5.58e-37		GOTERM_BP_ALL	GO:1901136~carbohydrate derivative catabolic process	13	1.19595	0.00303096	WBGENE00020141, WBGENE00003094, WBGENE00010799, WBGENE00021743, WBGENE00011159, WBGENE00011166, WBGENE00020609, WBGENE00020611, WBGENE00011923, WBGENE00000503, WBGENE00018052, WBGENE00011162, WBGENE00007467	585	96	11627	2.69144	0.989595	0.224027	4.92016		WBGene00019214	hypothetical protein(H20E11.2)
WBGene00015313	hpo-32	I	complement(5298755..5300331)	1.22	1.63	3.1	0.000287	0.00406	1									defense response (GO:0006952)	296	98	15.93	+	6.15	1.11e-40	6.94e-37		GOTERM_BP_ALL	GO:0009620~response to fungus	7	0.643974	0.00330697	WBGENE00003767, WBGENE00003096, WBGENE00003769, WBGENE00000558, WBGENE00000560, WBGENE00000503, WBGENE00000556	585	30	11627	4.63755	0.993139	0.230648	5.35673		WBGene00010658	hypothetical protein(K08D8.4)
WBGene00018594	aman-3	I	5324511..5330212	16.03	1.39	2.63	0	0	0									response to external biotic stimulus (GO:0043207)	293	97	15.77	+	6.15	2.88e-40	5.99e-37		GOTERM_BP_ALL	GO:0006986~response to unfolded protein	12	1.10396	0.00444748	WBGENE00002015, WBGENE00005648, WBGENE00002008, WBGENE00012757, WBGENE00000512, WBGENE00002019, WBGENE00002017, WBGENE00010470, WBGENE00002271, WBGENE00002187, WBGENE00002020, WBGENE00018259	585	88	11627	2.71026	0.998774	0.284802	7.14074		WBGene00009426	hypothetical protein(F35E12.2)
WBGene00004965	spe-11	I	complement(5330576..5332175)	1.44	3.09	8.54	1.63e-08	4.52e-07	0.000762									response to other organism (GO:0051707)	293	97	15.77	+	6.15	2.88e-40	4.5e-37		GOTERM_BP_ALL	GO:0030968~endoplasmic reticulum unfolded protein response	11	1.01196	0.00498382	WBGENE00002015, WBGENE00005648, WBGENE00002008, WBGENE00012757, WBGENE00000512, WBGENE00002019, WBGENE00002017, WBGENE00010470, WBGENE00002271, WBGENE00002020, WBGENE00018259	585	77	11627	2.83932	0.999455	0.300807	7.96873		WBGene00009971	hypothetical protein(F53C11.1)
WBGene00018601	F48C1.9	I	complement(5332247..5332781)	232.75	3.36	10.23	0	0	0									response to biotic stimulus (GO:0009607)	293	97	15.77	+	6.15	2.88e-40	3.6e-37		GOTERM_BP_ALL	GO:0035966~response to topologically incorrect protein	13	1.19595	0.00540385	WBGENE00012757, WBGENE00020038, WBGENE00002187, WBGENE00002020, WBGENE00018259, WBGENE00002015, WBGENE00002008, WBGENE00005648, WBGENE00000512, WBGENE00002019, WBGENE00002017, WBGENE00010470, WBGENE00002271	585	103	11627	2.50852	0.999711	0.309562	8.61231		WBGene00015768	hypothetical protein(C14C11.4)
[truncated: 1,116 more rows]
